# Supplementary material for: Discovery of a chemical probe for PRDM9
Source: Nat Commun. 2019 Dec 17;10:5759. doi: 10.1038/s41467-019-13652-x (PMC6917776; doi:10.1038/s41467-019-13652-x)
Supplement: Supplementary file 7 — Supplementary Data 4 [file 41467_2019_13652_MOESM7_ESM.xlsx]

## Sheet: Sheet1
pdb_id	LIGAND_name	SAMSAH_atoms	LIGAND_atoms	LIGAND_ID	family_ID	Uniprot.Recommended.Name	Gene.Name	Taxonomy
1h1d	BIA	5	7	BIA	COMT	Catechol O-methyltransferase	Comt	Rattus norvegicus
1hnn	SKF	3	2	SKF	PNMT	Phenylethanolamine N-methyltransferase	PNMT	Homo sapiens
1jqe	QUN	18	10	QUN	Rossmann-type	Histamine N-methyltransferase	HNMT	Homo sapiens
1n7i	LY1	3	3	LY1	PNMT	Phenylethanolamine N-methyltransferase	PNMT	Homo sapiens
1n7j	IDI	5	2	IDI	PNMT	Phenylethanolamine N-methyltransferase	PNMT	Homo sapiens
1vid	DNC	5	9	DNC	COMT	Catechol O-methyltransferase	Comt	Rattus norvegicus
2an3	CTL	2	2	CTL	PNMT	Phenylethanolamine N-methyltransferase	PNMT	Homo sapiens
2an5	TTL	2	1	TTL	PNMT	Phenylethanolamine N-methyltransferase	PNMT	Homo sapiens
2cl5	BIE	10	9	BIE	COMT	Catechol O-methyltransferase	Comt	Rattus norvegicus
2g70	HNT	7	10	HNT	PNMT	Phenylethanolamine N-methyltransferase	PNMT	Homo sapiens
2g71	FTS	3	3	FTS	PNMT	Phenylethanolamine N-methyltransferase	PNMT	Homo sapiens
2g72	F21	7	10	F21	PNMT	Phenylethanolamine N-methyltransferase	PNMT	Homo sapiens
2g8n	F83	3	3	F83	PNMT	Phenylethanolamine N-methyltransferase	PNMT	Homo sapiens
2obf	F83	3	3	F83	PNMT	Phenylethanolamine N-methyltransferase	PNMT	Homo sapiens
2ony	TMJ	2	2	TMJ	PNMT	Phenylethanolamine N-methyltransferase	PNMT	Homo sapiens
2onz	TMJ	3	2	TMJ	PNMT	Phenylethanolamine N-methyltransferase	PNMT	Homo sapiens
2opb	F21	4	4	F21	PNMT	Phenylethanolamine N-methyltransferase	PNMT	Homo sapiens
2y1x	845	7	7	845	Rossmann-type	Histone-arginine methyltransferase CARM1	PRMT4	Homo sapiens
2zvj	KOM	7	8	KOM	COMT	Catechol O-methyltransferase	Comt	Rattus norvegicus
3a7e	DNC	8	8	DNC	COMT	Catechol O-methyltransferase	COMT	Homo sapiens
3bwm	DNC	7	8	DNC	COMT	Catechol O-methyltransferase	COMT	Homo sapiens
3bwy	DNC	6	8	DNC	COMT	Catechol O-methyltransferase	COMT	Homo sapiens
3k5k	DXQ	1	2	DXQ	SET-type	Histone-lysine N-methyltransferase EHMT2	EHMT2	Homo sapiens
3kpu	ES1	3	2	ES1	PNMT	Phenylethanolamine N-methyltransferase	PNMT	Homo sapiens
3kpy	ES2	5	2	ES2	PNMT	Phenylethanolamine N-methyltransferase	PNMT	Homo sapiens
3kqo	ES4	6	3	ES4	PNMT	Phenylethanolamine N-methyltransferase	PNMT	Homo sapiens
3kqp	ES5	3	2	ES5	PNMT	Phenylethanolamine N-methyltransferase	PNMT	Homo sapiens
3kqq	ES6	2	1	ES6	PNMT	Phenylethanolamine N-methyltransferase	PNMT	Homo sapiens
3kqs	AX7	6	4	AX7	PNMT	Phenylethanolamine N-methyltransferase	PNMT	Homo sapiens
3kqt	ES7	4	2	ES7	PNMT	Phenylethanolamine N-methyltransferase	PNMT	Homo sapiens
3kqv	FAN	2	1	FAN	PNMT	Phenylethanolamine N-methyltransferase	PNMT	Homo sapiens
3kqw	ES9	4	1	ES9	PNMT	Phenylethanolamine N-methyltransferase	PNMT	Homo sapiens
3kqy	ES0	6	3	ES0	PNMT	Phenylethanolamine N-methyltransferase	PNMT	Homo sapiens
3kr1	VGD	5	2	VGD	PNMT	Phenylethanolamine N-methyltransferase	PNMT	Homo sapiens
3kr2	ET2	4	2	ET2	PNMT	Phenylethanolamine N-methyltransferase	PNMT	Homo sapiens
3mo2	E67	3	3	E67	SET-type	Histone-lysine N-methyltransferase EHMT1	EHMT1	Homo sapiens
3mo5	E72	4	3	E72	SET-type	Histone-lysine N-methyltransferase EHMT1	EHMT1	Homo sapiens
3rjw	CIQ	3	2	CIQ	SET-type	Histone-lysine N-methyltransferase EHMT2	EHMT2	Homo sapiens
3s68	TCW	7	10	TCW	COMT	Catechol O-methyltransferase	Comt	Rattus norvegicus
3s7b	NH5	4	6	NH5	SET-type	N-lysine methyltransferase SMYD2	SMYD2	Homo sapiens
4e+47	0N6	6	5	0N6	SET-type	Histone-lysine N-methyltransferase SETD7	SETD7	Homo sapiens
4jds	1L4	6	5	1L4	SET-type	Histone-lysine N-methyltransferase SETD7	SETD7	Homo sapiens
4jlg	1L8	7	7	1L8	SET-type	Histone-lysine N-methyltransferase SETD7	SETD7	Homo sapiens
4nvq	2OD	1	2	2OD	SET-type	Histone-lysine N-methyltransferase EHMT2	EHMT2	Homo sapiens
4wuy	3UJ	5	3	3UJ	SET-type	N-lysine methyltransferase SMYD2	SMYD2	Homo sapiens
4x61	3XV	14	14	3XV	Rossmann-type	Protein arginine N-methyltransferase 5	PRMT5	Homo sapiens
4x63	3XV	10	7	3XV	Rossmann-type	Protein arginine N-methyltransferase 5	PRMT5	Homo sapiens
4xuc	43G	7	5	43G	COMT	Catechol O-methyltransferase	COMT	Homo sapiens
4xud	43H	9	7	43H	COMT	Catechol O-methyltransferase	COMT	Homo sapiens
4xue	43J	9	11	43J	COMT	Catechol O-methyltransferase	COMT	Homo sapiens
4y2h	49K	5	4	49K	Rossmann-type	Protein arginine N-methyltransferase 6	PRMT6	Homo sapiens
4y30	49L	4	6	49L	Rossmann-type	Protein arginine N-methyltransferase 6	PRMT6	Homo sapiens
4ynd	4GQ	4	5	4GQ	SET-type	N-lysine methyltransferase SMYD2	SMYD2	Homo sapiens
5arf	I9H	3	2	I9H	SET-type	N-lysine methyltransferase SMYD2	SMYD2	Homo sapiens
5arg	H41	4	2	H41	SET-type	N-lysine methyltransferase SMYD2	SMYD2	Homo sapiens
5ayf	C7H	5	5	C7H	SET-type	Histone-lysine N-methyltransferase SETD7	SETD7	Homo sapiens
5ccl	4ZW	4	4	4ZW	SET-type	Histone-lysine N-methyltransferase SMYD3	SMYD3	Homo sapiens
5ccm	4ZX	4	4	4ZX	SET-type	Histone-lysine N-methyltransferase SMYD3	SMYD3	Homo sapiens
5cpr	539	3	2	539	SET-type	Histone-lysine N-methyltransferase KMT5B	SUV420H1	Homo sapiens
5e8r	5L6	7	3	5L6	Rossmann-type	Protein arginine N-methyltransferase 6	PRMT6	Homo sapiens
5egs	5NR	5	4	5NR	Rossmann-type	Protein arginine N-methyltransferase 6	PRMT6	Homo sapiens
5eml	5QK	12	14	5QK	Rossmann-type	Protein arginine N-methyltransferase 5	PRMT5	Homo sapiens
5fhq	DNC	7	8	DNC	COMT	Catechol O-methyltransferase	Comt	Rattus norvegicus
5fhr	DNC	9	6	DNC	COMT	Catechol O-methyltransferase	Comt	Rattus norvegicus
5kjk	6T1	7	6	6T1	SET-type	N-lysine methyltransferase SMYD2	SMYD2	Homo sapiens
5kjm	6TM	7	7	6TM	SET-type	N-lysine methyltransferase SMYD2	SMYD2	Homo sapiens
5kjn	6TL	7	9	6TL	SET-type	N-lysine methyltransferase SMYD2	SMYD2	Homo sapiens
5lsa	DNC	7	7	DNC	COMT	Catechol O-methyltransferase	COMT	Homo sapiens
5p9o	7JF	7	5	7JF	COMT	Catechol O-methyltransferase	Comt	Rattus norvegicus
5p9p	7JG	7	5	7JG	COMT	Catechol O-methyltransferase	Comt	Rattus norvegicus
5p9q	7JH	7	4	7JH	COMT	Catechol O-methyltransferase	Comt	Rattus norvegicus
5p9r	7JJ	6	4	7JJ	COMT	Catechol O-methyltransferase	Comt	Rattus norvegicus
5p9s	7JK	6	4	7JK	COMT	Catechol O-methyltransferase	Comt	Rattus norvegicus
5p9t	7JD	7	4	7JD	COMT	Catechol O-methyltransferase	Comt	Rattus norvegicus
5p9u	7JL	7	4	7JL	COMT	Catechol O-methyltransferase	Comt	Rattus norvegicus
5p9v	7JM	7	4	7JM	COMT	Catechol O-methyltransferase	Comt	Rattus norvegicus
5p9z	7JQ	7	5	7JQ	COMT	Catechol O-methyltransferase	Comt	Rattus norvegicus
5pa0	7JR	5	5	7JR	COMT	Catechol O-methyltransferase	Comt	Rattus norvegicus
5pa1	7JS	7	5	7JS	COMT	Catechol O-methyltransferase	Comt	Rattus norvegicus
5pa2	7JU	7	4	7JU	COMT	Catechol O-methyltransferase	Comt	Rattus norvegicus
5pa3	7JV	7	4	7JV	COMT	Catechol O-methyltransferase	Comt	Rattus norvegicus
5pa4	7JD	7	4	7JD	COMT	Catechol O-methyltransferase	Comt	Rattus norvegicus
5pa5	7JH	7	4	7JH	COMT	Catechol O-methyltransferase	Comt	Rattus norvegicus
5pa6	7JW	7	5	7JW	COMT	Catechol O-methyltransferase	Comt	Rattus norvegicus
5pa7	7JX	7	4	7JX	COMT	Catechol O-methyltransferase	Comt	Rattus norvegicus
5u4x	7VM	7	4	7VM	Rossmann-type	Histone-arginine methyltransferase CARM1	PRMT4	Homo sapiens
5v37	8WD	6	7	8WD	SET-type	Histone-lysine N-methyltransferase SMYD3	SMYD3	Homo sapiens
5v3h	8WG	4	6	8WG	SET-type	N-lysine methyltransferase SMYD2	SMYD2	Homo sapiens
5wbv	9ZY	4	5	9ZY	SET-type	Histone-lysine N-methyltransferase KMT5B	SUV420H1	Homo sapiens
5xxd	8NR	6	7	8NR	SET-type	Histone-lysine N-methyltransferase SMYD3	SMYD3	Homo sapiens
5xxg	8HR	4	7	8HR	SET-type	Histone-lysine N-methyltransferase SMYD3	SMYD3	Homo sapiens
5xxj	8HF	4	7	8HF	SET-type	Histone-lysine N-methyltransferase SMYD3	SMYD3	Homo sapiens
5yjo	8W0	4	5	8W0	SET-type	Histone-lysine N-methyltransferase SMYD3	SMYD3	Homo sapiens
6arj	BW4	7	16	BW4	Rossmann-type	Histone-arginine methyltransferase CARM1	PRMT4	Homo sapiens
6arv	BW7	7	6	BW7	Rossmann-type	Histone-arginine methyltransferase CARM1	PRMT4	Homo sapiens
6gy1	FGQ	6	5	FGQ	COMT	Catechol O-methyltransferase	Comt	Rattus norvegicus
6nm4	KS7	27	17	KS7	SET-type	Histone-lysine N-methyltransferase PRDM9	PRDM9	Homo sapiens
