# Supplementary material for: Discovery of a chemical probe for PRDM9
Source: Nat Commun. 2019 Dec 17;10:5759. doi: 10.1038/s41467-019-13652-x (PMC6917776; doi:10.1038/s41467-019-13652-x)
Supplement: Supplementary file 9 — Source Data [file 41467_2019_13652_MOESM9_ESM.xlsx]

## Sheet: Figure 1c,1d_IC50_Probe
Figure 1c: PRDM9-Activity %																	Figure 1d: PRDM7-Activity %
MRK-740									MRK-740-NC								MRK-740						MRK-740-NC
µM	Exp1	Exp2	Exp3	Exp4	Exp5	Exp6	Average (n=6)	SD	µM	Exp1	Exp2	Exp3	Average (n=3)	SD			µM	Exp1	Exp2	Exp3	Average (n=3)	SD	µM	Exp1	Exp2	Exp3	Average (n=3)	SD
50	2.40508	1.7984	3.48846	4.91287	5.45022	4.52906	3.76401	1.45153	100	82.7068	82.7625	75.9398	80.4697	3.92306			200	16.069	12.9643	18.4762	15.8365	2.7633	200	98.8511	73.1359	89.1426	87.0432	12.9855
25	2.7301	2.16674	2.75176	4.33715	5.37346	4.52906	3.64804	1.2703	50	101.058	103.397	100.975	101.81	1.37528			100	28.5862	28	33.381	29.9891	2.95206	100	83.4804	98.0517	87.7886	89.7736	7.48571
12.5	4.26848	3.18511	3.8568	5.83404	4.49067	4.60582	4.37349	0.882172	25	96.2128	98.6355	87.9699	94.2727	5.59118			50	47.1379	36.9286	54.8571	46.3079	8.99306	50	93.3434	93.2126	92.5263	93.0274	0.438872
6.25	5.41686	4.5935	6.02355	7.75313	9.17326	6.44815	6.56807	1.65689	12.5	114.063	112.476	115.762	114.1	1.64331			25	69.4138	64.8571	73.5238	69.2649	4.33525	25	104.574	99.3951	100.492	101.487	2.72886
3.125	7.38859	7.75694	8.32029	10.555	9.67222	9.09649	8.79826	1.20323	6.25	105.319	105.486	104.623	105.142	0.457862			12.5	74.0345	70.8929	77.381	74.1028	3.24459	12.5	88.2152	102.725	91.7184	94.2195	7.57129
1.5625	9.55534	9.27366	10.0537	12.7044	15.0841	15.1608	11.972	2.72731	3.125	120.329	124.004	125.898	123.41	2.83187			6.25	81.1724	81.5357	82.0476	81.5852	0.4397	6.25	101.027	83.6707	87.0972	90.5983	9.19256
0.78125	17.7673	15.1455	15.3839	20.1505	16.3507	20.304	17.517	2.29345	1.5625	117.21	114.731	115.595	115.845	1.25807			3.125	97.1379	99.3214	89.6667	95.3753	5.06297	3.125	90.8586	102.754	99.7747	97.7958	6.1897
0.390625	25.4376	22.6425	27.2793	26.6754	26.8289	30.4368	26.5501	2.53924	0.78125	119.799	116.708	121.749	119.419	2.54165			1.5625	96.1379	97.8571	90.8095	94.9349	3.67461	1.5625	98.1516	107.488	100.568	102.069	4.84588
0.195312	32.9562	35.2529	35.7729	39.7252	37.4223	38.9192	36.6748	2.51254	0.390625	111.668	107.574	115.149	111.464	3.79137			0.78125	98.2759	95.5	104.524	99.4332	4.62189	0.78125	87.6138	94.7818	94.1226	92.1727	3.96192
0.0976562	48.5567	47.0617	46.4983	51.163	50.5105	50.3953	49.0309	1.95517	0.195312	122.25	118.212	116.151	118.871	3.10225			0.390625	102.69	104.321	107.095	104.702	2.22733	0.390625	103.929	100.306	102.176	102.137	1.81197
0.0488281	64.8506	59.9538	62.5322	63.7138	61.8331	62.9462	62.6383	1.67404	0.0976562	108.048	107.407	111.807	109.088	2.37705			0.195312	104.414	104.571	100.857	103.281	2.10042	0.195312	100.741	100.18	97.4001	99.4402	1.78888
0.0244141	73.4309	75.966	79.6061	75.3435	72.6952	77.5697	75.7686	2.57297	0.0488281	121.275	125.258	118.268	121.6	3.50616			0	104.414	104.214	102.429	103.686	1.09314	0	100.291	101.984	97.6575	99.9775	2.18039
0.012207	79.3028	78.4578	80.6028	86.1288	97.1828	87.357	84.8387	7.06665	0.0244141	116.124	104.873	111.39	110.796	5.64865
0.00610352	84.828	85.0663	85.348	95.7626	97.3747	91.3487	89.9547	5.69443	0.012207	116.402	116.346	113.283	115.344	1.78484
0.00305176	91.9349	94.4267	95.25	97.1828	103.784	103.017	97.5993	4.80519	0.00610352	107.714	111.779	111.39	110.294	2.24329
0	97.7201	97.8718	96.2684	95.6091	99.8311	100.061	97.8937	1.80799	0	100	100	100	100	0

## Sheet: Figure 2a, 2b-SPR
Sensorgram-Raw data (Figure 2a)																	The steady state response-Raw data (Figure 2b)
Exp1				Exp2				Exp3				Exp4					Exp1					Exp2					Exp3					Exp4
Cycle: 24 MRK-740-1_X	Cycle: 24 MRK-740-1_Y	Fitted Cycle: 24 MRK-740-1_Y		Cycle: 27 MRK-740-2_X	Cycle: 27 MRK-740-2_Y	Fitted Cycle: 27 MRK-740-2_Y		Cycle: 30 MRK-740-3_X	Cycle: 30 MRK-740-3_Y	Fitted Cycle: 30 MRK-740-3_Y		Cycle: 33 MRK-740-4_X	Cycle: 33 MRK-740-4_Y	Fitted Cycle: 33 MRK-740-4_Y			X	Y	Req vs C_X	Req vs C_Y		X	Y	Req vs C_X	Req vs C_Y		X	Y	Req vs C_X	Req vs C_Y		X	Y	Req vs C_X	Req vs C_Y
-60.068	-0.50472	0		-60.068	0.14502	0		-60.068	-0.06494	0		-60.068	-0.15259	0			1.23457e-08	5.84681	1.23457e-08	6.4766		1.23457e-08	5.52114	1.23457e-08	6.15643		1.23457e-08	5.15601	1.23457e-08	5.7372		1.23457e-08	5.20646	1.23457e-08	5.7026
-59.968	-0.50944	0		-59.968	0.146973	0		-59.968	-0.05859	0		-59.968	-0.14917	0			3.7037e-08	12.6421	2.2322e-08	8.83604		3.7037e-08	12.2536	2.2322e-08	8.47913		3.7037e-08	11.7778	2.2322e-08	8.04315		3.7037e-08	11.3155	2.2322e-08	7.88434
-59.868	-0.51302	0		-59.868	0.155762	0		-59.868	-0.06055	0		-59.868	-0.16187	0			1.11111e-07	22.0666	3.22983e-08	10.9269		1.11111e-07	21.2987	3.22983e-08	10.5287		1.11111e-07	20.382	3.22983e-08	10.0685		1.11111e-07	19.6958	3.22983e-08	9.80407
-59.768	-0.51904	0		-59.768	0.149414	0		-59.768	-0.06006	0		-59.768	-0.16968	0			3.33333e-07	31.6332	4.22746e-08	12.7926		3.33333e-07	30.2992	4.22746e-08	12.3506		3.33333e-07	29.3577	4.22746e-08	11.8615		3.33333e-07	28.2711	4.22746e-08	11.5063
-59.668	-0.51074	0		-59.668	0.141113	0		-59.668	-0.06934	0		-59.668	-0.1687	0			1e-06	40.8863	5.22509e-08	14.4677		1e-06	39.0893	5.22509e-08	13.9808		1e-06	37.3367	5.22509e-08	13.46		1e-06	35.942	5.22509e-08	13.026
-59.568	-0.51025	0		-59.568	0.132324	0		-59.568	-0.06738	0		-59.568	-0.17017	0					6.22272e-08	15.9799				6.22272e-08	15.448				6.22272e-08	14.894				6.22272e-08	14.3911
-59.468	-0.50586	0		-59.468	0.13623	0		-59.468	-0.06201	0		-59.468	-0.15405	0					7.22035e-08	17.3519				7.22035e-08	16.7755				7.22035e-08	16.1877				7.22035e-08	15.6239
-59.368	-0.50798	0		-59.368	0.133789	0		-59.368	-0.07861	0		-59.368	-0.15796	0					8.21798e-08	18.6023				8.21798e-08	17.9824				8.21798e-08	17.3607				8.21798e-08	16.7429
-59.268	-0.51221	0		-59.268	0.135742	0		-59.268	-0.07861	0		-59.268	-0.15991	0					9.21561e-08	19.7466				9.21561e-08	19.0844				9.21561e-08	18.4291				9.21561e-08	17.7631
-59.168	-0.50846	0		-59.168	0.12793	0		-59.168	-0.08838	0		-59.168	-0.16528	0					1.02132e-07	20.7978				1.02132e-07	20.0945				1.02132e-07	19.4063				1.02132e-07	18.6971
-59.068	-0.50635	0		-59.068	0.124512	0		-59.068	-0.09814	0		-59.068	-0.15698	0					1.12109e-07	21.7668				1.12109e-07	21.0239				1.12109e-07	20.3036				1.12109e-07	19.5553
-58.968	-0.51595	0		-58.968	0.137695	0		-58.968	-0.0957	0		-58.968	-0.15308	0					1.22085e-07	22.6628				1.22085e-07	21.8818				1.22085e-07	21.1303				1.22085e-07	20.3465
-58.868	-0.51335	0		-58.868	0.133789	0		-58.868	-0.1001	0		-58.868	-0.15503	0					1.32061e-07	23.4939				1.32061e-07	22.6762				1.32061e-07	21.8944				1.32061e-07	21.0784
-58.768	-0.5236	0		-58.768	0.138184	0		-58.768	-0.09521	0		-58.768	-0.14429	0					1.42038e-07	24.2667				1.42038e-07	23.4138				1.42038e-07	22.6029				1.42038e-07	21.7574
-58.668	-0.50944	0		-58.668	0.161621	0		-58.668	-0.08691	0		-58.668	-0.15015	0					1.52014e-07	24.9873				1.52014e-07	24.1006				1.52014e-07	23.2615				1.52014e-07	22.389
-58.568		0		-58.568	0.182617	0		-58.568	-0.09912	0		-58.568	-0.1438	0					1.6199e-07	25.6608				1.6199e-07	24.7416				1.6199e-07	23.8754				1.6199e-07	22.9779
-58.468		0		-58.468	0.194336	0		-58.468	-0.1001	0		-58.468	-0.14331	0					1.71967e-07	26.2916				1.71967e-07	25.3413				1.71967e-07	24.4489				1.71967e-07	23.5285
-58.368		0		-58.368	0.195313	0		-58.368	-0.11231	0		-58.368	-0.1438	0					1.81943e-07	26.8836				1.81943e-07	25.9034				1.81943e-07	24.986				1.81943e-07	24.0442
-58.268		0		-58.268	0.208984	0		-58.268	-0.11719	0		-58.268	-0.15601	0					1.91919e-07	27.4404				1.91919e-07	26.4316				1.91919e-07	25.4899				1.91919e-07	24.5284
-58.168		0		-58.168	0.207031	0		-58.168	-0.12451	0		-58.168	-0.15405	0					2.01895e-07	27.965				2.01895e-07	26.9286				2.01895e-07	25.9637				2.01895e-07	24.9838
-58.068		0		-58.068	0.205078	0		-58.068	-0.12744	0		-58.068	-0.17358	0					2.11872e-07	28.4601				2.11872e-07	27.3973				2.11872e-07	26.4099				2.11872e-07	25.4129
-57.968		0		-57.968	0.208984	0		-57.968	-0.12012	0		-57.968	-0.17163	0					2.21848e-07	28.9281				2.21848e-07	27.8399				2.21848e-07	26.831				2.21848e-07	25.8179
-57.868		0		-57.868	0.212402	0		-57.868	-0.11621	0		-57.868	-0.17261	0					2.31824e-07	29.3712				2.31824e-07	28.2586				2.31824e-07	27.229				2.31824e-07	26.2009
-57.768		0		-57.768	0.218262	0		-57.768	-0.104	0		-57.768	-0.17554	0					2.41801e-07	29.7913				2.41801e-07	28.6553				2.41801e-07	27.6057				2.41801e-07	26.5635
-57.668		0		-57.668	0.190918	0		-57.668	-0.12109	0		-57.668	-0.18286	0					2.51777e-07	30.1901				2.51777e-07	29.0316				2.51777e-07	27.9628				2.51777e-07	26.9073
-57.568		0		-57.568	0.145508	0		-57.568	-0.10254	0		-57.568	-0.17163	0					2.61753e-07	30.5694				2.61753e-07	29.3892				2.61753e-07	28.3018				2.61753e-07	27.2338
-57.468		0		-57.468		0		-57.468	-0.07861	0		-57.468	-0.18628	0					2.7173e-07	30.9303				2.7173e-07	29.7293				2.7173e-07	28.624				2.7173e-07	27.5442
-57.368		0		-57.368		0		-57.368	-0.09131	0		-57.368	-0.18335	0					2.81706e-07	31.2744				2.81706e-07	30.0531				2.81706e-07	28.9307				2.81706e-07	27.8398
-57.268		0		-57.268		0		-57.268		0		-57.268	-0.16968	0					2.91682e-07	31.6026				2.91682e-07	30.362				2.91682e-07	29.2229				2.91682e-07	28.1214
-57.168		0		-57.168		0		-57.168		0		-57.168	-0.15405	0					3.01659e-07	31.9161				3.01659e-07	30.6568				3.01659e-07	29.5017				3.01659e-07	28.3902
-57.068		0		-57.068		0		-57.068		0		-57.068	-0.14087	0					3.11635e-07	32.2158				3.11635e-07	30.9385				3.11635e-07	29.7679				3.11635e-07	28.6469
-56.968		0		-56.968		0		-56.968		0		-56.968	-0.1438	0					3.21611e-07	32.5027				3.21611e-07	31.2079				3.21611e-07	30.0224				3.21611e-07	28.8924
-56.868		0		-56.868		0		-56.868		0		-56.868		0					3.31587e-07	32.7775				3.31587e-07	31.4659				3.31587e-07	30.2659				3.31587e-07	29.1273
-56.768		0		-56.768		0		-56.768		0		-56.768		0					3.41564e-07	33.041				3.41564e-07	31.7131				3.41564e-07	30.4992				3.41564e-07	29.3524
-56.668		0		-56.668		0		-56.668		0		-56.668		0					3.5154e-07	33.2938				3.5154e-07	31.9503				3.5154e-07	30.7229				3.5154e-07	29.5683
-56.568		0		-56.568		0		-56.568		0		-56.568		0					3.61516e-07	33.5367				3.61516e-07	32.178				3.61516e-07	30.9374				3.61516e-07	29.7754
-56.468		0		-56.468		0		-56.468		0		-56.468		0					3.71493e-07	33.7701				3.71493e-07	32.3967				3.71493e-07	31.1435				3.71493e-07	29.9744
-56.368		0		-56.368		0		-56.368		0		-56.368		0					3.81469e-07	33.9947				3.81469e-07	32.607				3.81469e-07	31.3416				3.81469e-07	30.1657
-56.268		0		-56.268		0		-56.268		0		-56.268		0					3.91445e-07	34.2109				3.91445e-07	32.8094				3.91445e-07	31.5321				3.91445e-07	30.3497
-56.168		0		-56.168		0		-56.168		0		-56.168		0					4.01422e-07	34.4191				4.01422e-07	33.0043				4.01422e-07	31.7155				4.01422e-07	30.5268
-56.068		0		-56.068		0		-56.068		0		-56.068		0					4.11398e-07	34.6199				4.11398e-07	33.1921				4.11398e-07	31.8921				4.11398e-07	30.6975
-55.968		0		-55.968		0		-55.968		0		-55.968		0					4.21374e-07	34.8136				4.21374e-07	33.3732				4.21374e-07	32.0624				4.21374e-07	30.862
-55.868		0		-55.868		0		-55.868		0		-55.868		0					4.31351e-07	35.0005				4.31351e-07	33.548				4.31351e-07	32.2267				4.31351e-07	31.0207
-55.768		0		-55.768		0		-55.768		0		-55.768		0					4.41327e-07	35.181				4.41327e-07	33.7167				4.41327e-07	32.3852				4.41327e-07	31.1739
-55.668		0		-55.668		0		-55.668		0		-55.668		0					4.51303e-07	35.3555				4.51303e-07	33.8797				4.51303e-07	32.5383				4.51303e-07	31.3219
-55.568		0		-55.568		0		-55.568		0		-55.568		0					4.61279e-07	35.5243				4.61279e-07	34.0372				4.61279e-07	32.6862				4.61279e-07	31.4649
-55.468		0		-55.468		0		-55.468		0		-55.468		0					4.71256e-07	35.6875				4.71256e-07	34.1897				4.71256e-07	32.8293				4.71256e-07	31.6032
-55.368		0		-55.368		0		-55.368		0		-55.368		0					4.81232e-07	35.8455				4.81232e-07	34.3371				4.81232e-07	32.9676				4.81232e-07	31.7371
-55.268		0		-55.268		0		-55.268		0		-55.268		0					4.91208e-07	35.9986				4.91208e-07	34.4799				4.91208e-07	33.1016				4.91208e-07	31.8666
-55.168		0		-55.168		0		-55.168		0		-55.168		0					5.01185e-07	36.1469				5.01185e-07	34.6183				5.01185e-07	33.2313				5.01185e-07	31.9921
-55.068		0		-55.068		0		-55.068		0		-55.068		0					5.11161e-07	36.2907				5.11161e-07	34.7524				5.11161e-07	33.357				5.11161e-07	32.1137
-54.968		0		-54.968		0		-54.968		0		-54.968		0					5.21137e-07	36.4302				5.21137e-07	34.8824				5.21137e-07	33.4789				5.21137e-07	32.2316
-54.868		0		-54.868		0		-54.868		0		-54.868		0					5.31114e-07	36.5655				5.31114e-07	35.0086				5.31114e-07	33.5971				5.31114e-07	32.3459
-54.768		0		-54.768		0		-54.768		0		-54.768		0					5.4109e-07	36.6969				5.4109e-07	35.131				5.4109e-07	33.7118				5.4109e-07	32.4569
-54.668		0		-54.668	0.356934	0		-54.668		0		-54.668		0					5.51066e-07	36.8245				5.51066e-07	35.2499				5.51066e-07	33.8231				5.51066e-07	32.5647
-54.568		0		-54.568	0.319335	0		-54.568		0		-54.568		0					5.61043e-07	36.9485				5.61043e-07	35.3654				5.61043e-07	33.9313				5.61043e-07	32.6693
-54.468		0		-54.468	0.285645	0		-54.468		0		-54.468		0					5.71019e-07	37.0691				5.71019e-07	35.4776				5.71019e-07	34.0363				5.71019e-07	32.771
-54.368		0		-54.368	0.262207	0		-54.368		0		-54.368		0					5.80995e-07	37.1863				5.80995e-07	35.5867				5.80995e-07	34.1384				5.80995e-07	32.8698
-54.268		0		-54.268	0.245117	0		-54.268		0		-54.268		0					5.90971e-07	37.3003				5.90971e-07	35.6929				5.90971e-07	34.2377				5.90971e-07	32.966
-54.168		0		-54.168	0.239502	0		-54.168		0		-54.168		0					6.00948e-07	37.4113				6.00948e-07	35.7961				6.00948e-07	34.3343				6.00948e-07	33.0595
-54.068		0		-54.068	0.231445	0		-54.068		0		-54.068	-0.06421	0					6.10924e-07	37.5193				6.10924e-07	35.8966				6.10924e-07	34.4283				6.10924e-07	33.1505
-53.968		0		-53.968	0.23584	0		-53.968		0		-53.968	-0.07568	0					6.209e-07	37.6245				6.209e-07	35.9945				6.209e-07	34.5198				6.209e-07	33.2391
-53.868		0		-53.868	0.237305	0		-53.868		0		-53.868	-0.08423	0					6.30877e-07	37.727				6.30877e-07	36.0898				6.30877e-07	34.609				6.30877e-07	33.3254
-53.768		0		-53.768	0.242188	0		-53.768		0		-53.768	-0.07983	0					6.40853e-07	37.8269				6.40853e-07	36.1827				6.40853e-07	34.6958				6.40853e-07	33.4095
-53.668		0		-53.668	0.239746	0		-53.668		0		-53.668	-0.09497	0					6.50829e-07	37.9243				6.50829e-07	36.2732				6.50829e-07	34.7804				6.50829e-07	33.4914
-53.568		0		-53.568	0.21875	0		-53.568		0		-53.568	-0.10425	0					6.60806e-07	38.0193				6.60806e-07	36.3615				6.60806e-07	34.8628				6.60806e-07	33.5713
-53.468		0		-53.468	0.218506	0		-53.468	0.038575	0		-53.468	-0.11353	0					6.70782e-07	38.1119				6.70782e-07	36.4476				6.70782e-07	34.9433				6.70782e-07	33.6492
-53.368		0		-53.368	0.206543	0		-53.368	0.036621	0		-53.368	-0.10767	0					6.80758e-07	38.2023				6.80758e-07	36.5315				6.80758e-07	35.0217				6.80758e-07	33.7252
-53.268		0		-53.268	0.201904	0		-53.268	0.020752	0		-53.268	-0.11182	0					6.90735e-07	38.2905				6.90735e-07	36.6135				6.90735e-07	35.0982				6.90735e-07	33.7993
-53.168		0		-53.168	0.174316	0		-53.168	0.01709	0		-53.168	-0.1106	0					7.00711e-07	38.3767				7.00711e-07	36.6935				7.00711e-07	35.1729				7.00711e-07	33.8717
-53.068		0		-53.068	0.150391	0		-53.068	0.00537	0		-53.068	-0.11304	0					7.10687e-07	38.4608				7.10687e-07	36.7717				7.10687e-07	35.2459				7.10687e-07	33.9424
-52.968		0		-52.968	0.150391	0		-52.968	-0.00146	0		-52.968	-0.10571	0					7.20663e-07	38.543				7.20663e-07	36.848				7.20663e-07	35.3171				7.20663e-07	34.0114
-52.868		0		-52.868	0.142578	0		-52.868	-0.01709	0		-52.868	-0.12158	0					7.3064e-07	38.6233				7.3064e-07	36.9225				7.3064e-07	35.3867				7.3064e-07	34.0788
-52.768		0		-52.768	0.12793	0		-52.768	-0.02026	0		-52.768	-0.14136	0					7.40616e-07	38.7018				7.40616e-07	36.9954				7.40616e-07	35.4547				7.40616e-07	34.1447
-52.668		0		-52.668	0.136719	0		-52.668	-0.03271	0		-52.668	-0.14404	0					7.50592e-07	38.7785				7.50592e-07	37.0666				7.50592e-07	35.5211				7.50592e-07	34.2091
-52.568		0		-52.568	0.140137	0		-52.568	-0.0376	0		-52.568	-0.14771	0					7.60569e-07	38.8536				7.60569e-07	37.1363				7.60569e-07	35.5861				7.60569e-07	34.272
-52.468		0		-52.468	0.134277	0		-52.468	-0.0498	0		-52.468	-0.1521	0					7.70545e-07	38.927				7.70545e-07	37.2044				7.70545e-07	35.6496				7.70545e-07	34.3336
-52.368		0		-52.368	0.129883	0		-52.368	-0.04834	0		-52.368	-0.15698	0					7.80521e-07	38.9988				7.80521e-07	37.271				7.80521e-07	35.7118				7.80521e-07	34.3938
-52.268		0		-52.268	0.112305	0		-52.268	-0.0625	0		-52.268	-0.14819	0					7.90498e-07	39.0691				7.90498e-07	37.3362				7.90498e-07	35.7726				7.90498e-07	34.4528
-52.168	-0.43213	0		-52.168	0.10791	0		-52.168	-0.07178	0		-52.168	-0.15259	0					8.00474e-07	39.1379				8.00474e-07	37.4				8.00474e-07	35.8321				8.00474e-07	34.5104
-52.068	-0.42855	0		-52.068	0.126465	0		-52.068	-0.07471	0		-52.068	-0.15015	0					8.1045e-07	39.2052				8.1045e-07	37.4625				8.1045e-07	35.8903				8.1045e-07	34.5669
-51.968	-0.43245	0		-51.968	0.123535	0		-51.968	-0.0791	0		-51.968	-0.14331	0					8.20426e-07	39.2712				8.20426e-07	37.5236				8.20426e-07	35.9473				8.20426e-07	34.6222
-51.868	-0.43197	0		-51.868	0.127441	0		-51.868	-0.08545	0		-51.868	-0.14185	0					8.30403e-07	39.3358				8.30403e-07	37.5835				8.30403e-07	36.0031				8.30403e-07	34.6763
-51.768	-0.4235	0		-51.768	0.126465	0		-51.768	-0.07373	0		-51.768	-0.14575	0					8.40379e-07	39.3991				8.40379e-07	37.6422				8.40379e-07	36.0578				8.40379e-07	34.7293
-51.668	-0.4318	0		-51.668	0.128906	0		-51.668	-0.08154	0		-51.668	-0.15112	0					8.50355e-07	39.4611				8.50355e-07	37.6997				8.50355e-07	36.1114				8.50355e-07	34.7813
-51.568	-0.4266	0		-51.568	0.132813	0		-51.568	-0.07764	0		-51.568	-0.13794	0					8.60332e-07	39.5219				8.60332e-07	37.7561				8.60332e-07	36.1639				8.60332e-07	34.8322
-51.468	-0.43587	0		-51.468	0.13623	0		-51.468	-0.07324	0		-51.468	-0.13696	0					8.70308e-07	39.5815				8.70308e-07	37.8113				8.70308e-07	36.2153				8.70308e-07	34.8821
-51.368	-0.43783	0		-51.368	0.132324	0		-51.368	-0.05078	0		-51.368	-0.14233	0					8.80284e-07	39.64				8.80284e-07	37.8655				8.80284e-07	36.2658				8.80284e-07	34.931
-51.268	-0.43392	0		-51.268	0.145508	0		-51.268	-0.05078	0		-51.268	-0.14771	0					8.90261e-07	39.6973				8.90261e-07	37.9186				8.90261e-07	36.3152				8.90261e-07	34.9789
-51.168	-0.42497	0		-51.168	0.142578	0		-51.168	-0.05273	0		-51.168	-0.1355	0					9.00237e-07	39.7535				9.00237e-07	37.9706				9.00237e-07	36.3637				9.00237e-07	35.026
-51.068	-0.42839	0		-51.068	0.135254	0		-51.068	-0.05225	0		-51.068	-0.12671	0					9.10213e-07	39.8086				9.10213e-07	38.0217				9.10213e-07	36.4113				9.10213e-07	35.0721
-50.968	-0.42708	0		-50.968	0.137695	0		-50.968	-0.05371	0		-50.968	-0.12817	0					9.2019e-07	39.8628				9.2019e-07	38.0718				9.2019e-07	36.4579				9.2019e-07	35.1173
-50.868	-0.42904	0		-50.868	0.133789	0		-50.868	-0.05664	0		-50.868	-0.11939	0					9.30166e-07	39.9159				9.30166e-07	38.121				9.30166e-07	36.5037				9.30166e-07	35.1618
-50.768	-0.42415	0		-50.768	0.131836	0		-50.768	-0.04639	0		-50.768	-0.11206	0					9.40142e-07	39.968				9.40142e-07	38.1693				9.40142e-07	36.5487				9.40142e-07	35.2053
-50.668	-0.42106	0		-50.668	0.132324	0		-50.668	-0.04541	0		-50.668	-0.11646	0					9.50118e-07	40.0192				9.50118e-07	38.2167				9.50118e-07	36.5928				9.50118e-07	35.2481
-50.568	-0.42318	0		-50.568	0.140137	0		-50.568	-0.03613	0		-50.568	-0.11841	0					9.60095e-07	40.0694				9.60095e-07	38.2632				9.60095e-07	36.6361				9.60095e-07	35.2901
-50.468	-0.4235	0		-50.468	0.146973	0		-50.468	-0.02246	0		-50.468	-0.1106	0					9.70071e-07	40.1188				9.70071e-07	38.3089				9.70071e-07	36.6786				9.70071e-07	35.3314
-50.368	-0.41911	0		-50.368	0.141113	0		-50.368	-0.02881	0		-50.368	-0.11841	0					9.80047e-07	40.1673				9.80047e-07	38.3538				9.80047e-07	36.7203				9.80047e-07	35.3719
-50.268	-0.41781	0		-50.268	0.141113	0		-50.268	-0.02637	0		-50.268	-0.10571	0					9.90024e-07	40.2149				9.90024e-07	38.3979				9.90024e-07	36.7614				9.90024e-07	35.4117
-50.168	-0.41016	0		-50.168	0.148926	0		-50.168	-0.02295	0		-50.168	-0.10767	0					1e-06	40.2617				1e-06	38.4412				1e-06	36.8016				1e-06	35.4507
-50.068	-0.41048	0		-50.068	0.148926	0		-50.068	-0.02393	0		-50.068	-0.11108	0
-49.968	-0.4043	0		-49.968	0.144531	0		-49.968	-0.0293	0		-49.968	-0.10034	0
-49.868	-0.40348	0		-49.868	0.145019	0		-49.868	-0.02979	0		-49.868	-0.10327	0
-49.768	-0.39746	0		-49.768	0.148926	0		-49.768	-0.0293	0		-49.768	-0.09546	0
-49.668	-0.3916	0		-49.668	0.151855	0		-49.668	-0.02734	0		-49.668	-0.08374	0
-49.568	-0.396	0		-49.568	0.153808	0		-49.568	-0.02246	0		-49.568	-0.09399	0
-49.468	-0.39941	0		-49.468	0.151855	0		-49.468	-0.01367	0		-49.468	-0.08911	0
-49.368	-0.39486	0		-49.368	0.150879	0		-49.368	-0.01465	0		-49.368	-0.08813	0
-49.268	-0.40365	0		-49.268	0.137207	0		-49.268	-0.00977	0		-49.268	-0.07446	0
-49.168	-0.40609	0		-49.168	0.139648	0		-49.168	-0.01367	0		-49.168	-0.08423	0
-49.068	-0.4113	0		-49.068	0.134277	0		-49.068	-0.00977	0		-49.068	-0.08374	0
-48.968	-0.40641	0		-48.968	0.129395	0		-48.968	-0.01709	0		-48.968	-0.0813	0
-48.868	-0.40413	0		-48.868	0.123535	0		-48.868	-0.01465	0		-48.868	-0.08081	0
-48.768	-0.40788	0		-48.768	0.134277	0		-48.768	-0.01514	0		-48.768	-0.07788	0
-48.668	-0.41065	0		-48.668	0.127441	0		-48.668	-0.0166	0		-48.668	-0.08374	0
-48.568	-0.41585	0		-48.568	0.125488	0		-48.568	-0.01611	0		-48.568	-0.08228	0
-48.468	-0.41878	0		-48.468	0.137207	0		-48.468	-0.01807	0		-48.468	-0.08472	0
-48.368	-0.41065	0		-48.368	0.127442	0		-48.368	-0.01514	0		-48.368	-0.08081	0
-48.268	-0.41813	0		-48.268	0.126465	0		-48.268	-0.01123	0		-48.268	-0.07935	0
-48.168	-0.40934	0		-48.168	0.136719	0		-48.168	-0.00488	0		-48.168	-0.073	0
-48.068	-0.41309	0		-48.068	0.141602	0		-48.068	-0.00391	0		-48.068	-0.08716	0
-47.968	-0.41504	0		-47.968	0.13623	0		-47.968	-0.00342	0		-47.968	-0.09155	0
-47.868	-0.40885	0		-47.868	0.145996	0		-47.868	-0.01416	0		-47.868	-0.08618	0
-47.768	-0.39828	0		-47.768	0.133301	0		-47.768	-0.00732	0		-47.768	-0.08472	0
-47.668	-0.3916	0		-47.668	0.130859	0		-47.668	-0.02051	0		-47.668	-0.07837	0
-47.568	-0.40365	0		-47.568	0.128906	0		-47.568	-0.01416	0		-47.568	-0.07788	0
-47.468	-0.38721	0		-47.468	0.137207	0		-47.468	-0.00928	0		-47.468	-0.07495	0
-47.368	-0.39925	0		-47.368	0.128418	0		-47.368	-0.01074	0		-47.368	-0.0603	0
-47.268	-0.38477	0		-47.268	0.120605	0		-47.268	-0.01855	0		-47.268	-0.06323	0
-47.168	-0.37728	0		-47.168	0.111328	0		-47.168	-0.01514	0		-47.168	-0.06909	0
-47.068	-0.37581	0		-47.068	0.114746	0		-47.068	-0.01807	0		-47.068	-0.05591	0
-46.968	-0.36051	0		-46.968	0.111816	0		-46.968	-0.01172	0		-46.968	-0.06226	0
-46.868	-0.35645	0		-46.868	0.106934	0		-46.868	-0.01562	0		-46.868	-0.0564	0
-46.768	-0.36051	0		-46.768	0.109375	0		-46.768	-0.01465	0		-46.768	-0.05493	0
-46.668	-0.3667	0		-46.668	0.100586	0		-46.668	-0.0127	0		-46.668	-0.05151	0
-46.568	-0.35889	0		-46.568	0.105957	0		-46.568	-0.02295	0		-46.568	-0.05005	0
-46.468	-0.36084	0		-46.468	0.096191	0		-46.468	-0.02783	0		-46.468	-0.04956	0
-46.368	-0.35986	0		-46.368	0.098633	0		-46.368	-0.03271	0		-46.368	-0.05884	0
-46.268	-0.34701	0		-46.268	0.111328	0		-46.268	-0.02979	0		-46.268	-0.04956	0
-46.168	-0.34115	0		-46.168	0.106445	0		-46.168	-0.03906	0		-46.168	-0.04956	0
-46.068	-0.34033	0		-46.068	0.111328	0		-46.068	-0.04541	0		-46.068	-0.04907	0
-45.968	-0.32536	0		-45.968	0.114746	0		-45.968	-0.04346	0		-45.968	-0.05103	0
-45.868	-0.33398	0		-45.868	0.125	0		-45.868	-0.04541	0		-45.868	-0.04761	0
-45.768	-0.3304	0		-45.768	0.111816	0		-45.768	-0.04053	0		-45.768	-0.04907	0
-45.668	-0.3304	0		-45.668	0.111816	0		-45.668	-0.04736	0		-45.668	-0.05493	0
-45.568	-0.32894	0		-45.568	0.108886	0		-45.568	-0.05273	0		-45.568	-0.03979	0
-45.468	-0.31706	0		-45.468	0.092285	0		-45.468	-0.05322	0		-45.468	-0.03979	0
-45.368	-0.30566	0		-45.368	0.104492	0		-45.368	-0.04932	0		-45.368	-0.03833	0
-45.268	-0.29932	0		-45.268	0.114746	0		-45.268	-0.06738	0		-45.268	-0.03638	0
-45.168	-0.29264	0		-45.168	0.112305	0		-45.168	-0.05908	0		-45.168	-0.04565	0
-45.068	-0.28516	0		-45.068	0.108398	0		-45.068	-0.05908	0		-45.068	-0.05103	0
-44.968	-0.28565	0		-44.968	0.102051	0		-44.968	-0.06299	0		-44.968	-0.05444	0
-44.868	-0.28369	0		-44.868	0.085449	0		-44.868	-0.06299	0		-44.868	-0.05151	0
-44.768	-0.28532	0		-44.768	0.094238	0		-44.768	-0.05518	0		-44.768	-0.03979	0
-44.668	-0.28011	0		-44.668	0.081543	0		-44.668	-0.05518	0		-44.668	-0.05151	0
-44.568	-0.28499	0		-44.568	0.077637	0		-44.568	-0.0625	0		-44.568	-0.04321	0
-44.468	-0.29281	0		-44.468	0.074707	0		-44.468	-0.06592	0		-44.468	-0.03882	0
-44.368	-0.28499	0		-44.368	0.081543	0		-44.368	-0.06592	0		-44.368	-0.05298	0
-44.268	-0.28662	0		-44.268	0.077637	0		-44.268	-0.07031	0		-44.268	-0.06226	0
-44.168	-0.28792	0		-44.168	0.078125	0		-44.168	-0.06982	0		-44.168	-0.06079	0
-44.068	-0.29574	0		-44.068	0.08252	0		-44.068	-0.07666	0		-44.068	-0.05005	0
-43.968	-0.28467	0		-43.968	0.07666	0		-43.968	-0.07227	0		-43.968	-0.06274	0
-43.868	-0.28792	0		-43.868	0.085937	0		-43.868	-0.07813	0		-43.868	-0.04761	0
-43.768	-0.2876	0		-43.768	0.084961	0		-43.768	-0.07617	0		-43.768	-0.05591	0
-43.668	-0.28597	0		-43.668	0.085449	0		-43.668	-0.08252	0		-43.668	-0.06909	0
-43.568	-0.27848	0		-43.568	0.070312	0		-43.568	-0.08154	0		-43.568	-0.0769	0
-43.468	-0.27621	0		-43.468	0.085449	0		-43.468	-0.08154	0		-43.468	-0.08521	0
-43.368	-0.28467	0		-43.368	0.083984	0		-43.368	-0.08447	0		-43.368	-0.08569	0
-43.268	-0.28141	0		-43.268	0.083496	0		-43.268	-0.08447	0		-43.268	-0.07007	0
-43.168	-0.27165	0		-43.168	0.090332	0		-43.168	-0.09424	0		-43.168	-0.07495	0
-43.068	-0.26839	0		-43.068	0.090332	0		-43.068	-0.10107	0		-43.068	-0.07886	0
-42.968	-0.26904	0		-42.968	0.084473	0		-42.968	-0.10107	0		-42.968	-0.07251	0
-42.868	-0.26676	0		-42.868	0.077637	0		-42.868	-0.10254	0		-42.868	-0.08179	0
-42.768	-0.27051	0		-42.768	0.073731	0		-42.768	-0.10303	0		-42.768	-0.08179	0
-42.668	-0.27328	0		-42.668	0.075195	0		-42.668	-0.09766	0		-42.668	-0.07397	0
-42.568	-0.27783	0		-42.568	0.077637	0		-42.568	-0.10693	0		-42.568	-0.07544	0
-42.468	-0.28337	0		-42.468	0.085449	0		-42.468	-0.11133	0		-42.468	-0.08325	0
-42.368	-0.27523	0		-42.368	0.085449	0		-42.368	-0.12158	0		-42.368	-0.09888	0
-42.268	-0.27686	0		-42.268	0.086914	0		-42.268	-0.1294	0		-42.268	-0.10815	0
-42.168	-0.2736	0		-42.168	0.087402	0		-42.168	-0.12695	0		-42.168	-0.1062	0
-42.068	-0.27295	0		-42.068	0.093262	0		-42.068	-0.14014	0		-42.068	-0.10815	0
-41.968	-0.26969	0		-41.968	0.098633	0		-41.968	-0.1416	0		-41.968	-0.10132	0
-41.868	-0.27295	0		-41.868	0.09375	0		-41.868	-0.14356	0		-41.868	-0.09692	0
-41.768	-0.2762	0		-41.768	0.09375	0		-41.768	-0.14111	0		-41.768	-0.09351	0
-41.668	-0.27946	0		-41.668	0.097168	0		-41.668	-0.14014	0		-41.668	-0.09204	0
-41.568	-0.28565	0		-41.568	0.090332	0		-41.568	-0.146	0		-41.568	-0.08667	0
-41.468	-0.28044	0		-41.468	0.084961	0		-41.468	-0.146	0		-41.468	-0.08667	0
-41.368	-0.28369	0		-41.368	0.083008	0		-41.368	-0.1499	0		-41.368	-0.08521	0
-41.268	-0.28288	0		-41.268	0.091309	0		-41.268	-0.14697	0		-41.268	-0.07007	0
-41.168	-0.28792	0		-41.168	0.07959	0		-41.168	-0.13135	0		-41.168	-0.07397	0
-41.068	-0.29037	0		-41.068	0.081543	0		-41.068	-0.14404	0		-41.068	-0.07251	0
-40.968	-0.29085	0		-40.968	0.085449	0		-40.968	-0.14648	0		-40.968	-0.06616	0
-40.868	-0.27816	0		-40.868	0.091309	0		-40.868	-0.1416	0		-40.868	-0.0769	0
-40.768	-0.28727	0		-40.768	0.092773	0		-40.768	-0.1499	0		-40.768	-0.0769	0
-40.668	-0.28581	0		-40.668	0.088379	0		-40.668	-0.1499	0		-40.668	-0.07153	0
-40.568	-0.27767	0		-40.568	0.094727	0		-40.568	-0.1582	0		-40.568	-0.07788	0
-40.468	-0.27718	0		-40.468	0.089844	0		-40.468	-0.15332	0		-40.468	-0.08569	0
-40.368	-0.28434	0		-40.368	0.074707	0		-40.368	-0.14307	0		-40.368	-0.08716	0
-40.268	-0.28483	0		-40.268	0.077637	0		-40.268	-0.13623	0		-40.268	-0.08618	0
-40.168	-0.28727	0		-40.168	0.084473	0		-40.168	-0.13818	0		-40.168	-0.08765	0
-40.068	-0.29134	0		-40.068	0.080567	0		-40.068	-0.13623	0		-40.068	-0.09058	0
-39.968	-0.28158	0		-39.968	0.092285	0		-39.968	-0.14014	0		-39.968	-0.08228	0
-39.868	-0.28467	0		-39.868	0.09375	0		-39.868	-0.14404	0		-39.868	-0.08179	0
-39.768	-0.29509	0		-39.768	0.095215	0		-39.768	-0.14258	0		-39.768	-0.09106	0
-39.668	-0.28988	0		-39.668	0.095215	0		-39.668	-0.13184	0		-39.668	-0.07837	0
-39.568	-0.28776	0		-39.568	0.092774	0		-39.568	-0.13086	0		-39.568	-0.07642	0
-39.468	-0.29655	0		-39.468	0.10498	0		-39.468	-0.13965	0		-39.468	-0.08569	0
-39.368	-0.29248	0		-39.368	0.096192	0		-39.368	-0.13867	0		-39.368	-0.07983	0
-39.268	-0.29899	0		-39.268	0.101074	0		-39.268	-0.14111	0		-39.268	-0.08325	0
-39.168	-0.28744	0		-39.168	0.089844	0		-39.168	-0.14258	0		-39.168	-0.07495	0
-39.068	-0.28841	0		-39.068	0.097168	0		-39.068	-0.14844	0		-39.068	-0.07349	0
-38.968	-0.29329	0		-38.968	0.086426	0		-38.968	-0.15186	0		-38.968	-0.07251	0
-38.868	-0.29443	0		-38.868	0.10498	0		-38.868	-0.14795	0		-38.868	-0.07397	0
-38.768	-0.28678	0		-38.768	0.102051	0		-38.768	-0.14697	0		-38.768	-0.07007	0
-38.668	-0.28971	0		-38.668	0.104492	0		-38.668	-0.1543	0		-38.668	-0.073	0
-38.568	-0.27376	0		-38.568	0.102051	0		-38.568	-0.146	0		-38.568	-0.07886	0
-38.468	-0.27458	0		-38.468	0.109863	0		-38.468	-0.15625	0		-38.468	-0.07104	0
-38.368	-0.27767	0		-38.368	0.108398	0		-38.368	-0.15674	0		-38.368	-0.06812	0
-38.268	-0.28548	0		-38.268	0.114258	0		-38.268	-0.15527	0		-38.268	-0.05249	0
-38.168	-0.27832	0		-38.168	0.116211	0		-38.168	-0.1626	0		-38.168	-0.06177	0
-38.068	-0.28011	0		-38.068	0.111816	0		-38.068	-0.16943	0		-38.068	-0.05884	0
-37.968	-0.28792	0		-37.968	0.10791	0		-37.968	-0.1543	0		-37.968	-0.05542	0
-37.868	-0.28011	0		-37.868	0.10791	0		-37.868	-0.14648	0		-37.868	-0.04907	0
-37.768	-0.28548	0		-37.768	0.105469	0		-37.768	-0.15234	0		-37.768	-0.06177	0
-37.668	-0.27572	0		-37.668	0.111816	0		-37.668	-0.15039	0		-37.668	-0.06372	0
-37.568	-0.28206	0		-37.568	0.113281	0		-37.568	-0.14648	0		-37.568	-0.05688	0
-37.468	-0.28792	0		-37.468	0.109375	0		-37.468	-0.1416	0		-37.468	-0.05396	0
-37.368	-0.28581	0		-37.368	0.104492	0		-37.368	-0.14941	0		-37.368	-0.04614	0
-37.268	-0.28385	0		-37.268	0.100586	0		-37.268	-0.14356	0		-37.268	-0.0481	0
-37.168	-0.28141	0		-37.168	0.104004	0		-37.168	-0.14453	0		-37.168	-0.05103	0
-37.068	-0.2806	0		-37.068	0.108398	0		-37.068	-0.14746	0		-37.068	-0.052	0
-36.968	-0.28011	0		-36.968	0.10791	0		-36.968	-0.14111	0		-36.968	-0.05444	0
-36.868	-0.28174	0		-36.868	0.101563	0		-36.868	-0.14014	0		-36.868	-0.04663	0
-36.768	-0.27181	0		-36.768	0.104492	0		-36.768	-0.14893	0		-36.768	-0.05054	0
-36.668	-0.26888	0		-36.668	0.105957	0		-36.668	-0.14795	0		-36.668	-0.05493	0
-36.568	-0.2749	0		-36.568	0.102539	0		-36.568	-0.15381	0		-36.568	-0.04517	0
-36.468	-0.28271	0		-36.468	0.10498	0		-36.468	-0.14746	0		-36.468	-0.06909	0
-36.368	-0.27686	0		-36.368	0.103027	0		-36.368	-0.14453	0		-36.368	-0.06714	0
-36.268	-0.27604	0		-36.268	0.099609	0		-36.268	-0.14746	0		-36.268	-0.06177	0
-36.168	-0.26904	0		-36.168	0.107422	0		-36.168	-0.14111	0		-36.168	-0.07739	0
-36.068	-0.27604	0		-36.068	0.113281	0		-36.068	-0.14111	0		-36.068	-0.0813	0
-35.968	-0.27035	0		-35.968	0.116699	0		-35.968	-0.14648	0		-35.968	-0.08276	0
-35.868	-0.27083	0		-35.868	0.105469	0		-35.868	-0.13916	0		-35.868	-0.08618	0
-35.768	-0.257	0		-35.768	0.112793	0		-35.768	-0.13477	0		-35.768	-0.09058	0
-35.668	-0.2666	0		-35.668	0.112305	0		-35.668	-0.13281	0		-35.668	-0.07495	0
-35.568	-0.26628	0		-35.568	0.118164	0		-35.568	-0.14063	0		-35.568	-0.08472	0
-35.468	-0.26188	0		-35.468	0.118652	0		-35.468	-0.12402	0		-35.468	-0.08911	0
-35.368	-0.26628	0		-35.368	0.100098	0		-35.368	-0.12207	0		-35.368	-0.09253	0
-35.268	-0.26318	0		-35.268	0.109375	0		-35.268	-0.12451	0		-35.268	-0.09497	0
-35.168	-0.27035	0		-35.168	0.12207	0		-35.168	-0.13721	0		-35.168	-0.08228	0
-35.068	-0.27197	0		-35.068	0.117676	0		-35.068	-0.13135	0		-35.068	-0.08325	0
-34.968	-0.27328	0		-34.968	0.103027	0		-34.968	-0.13086	0		-34.968	-0.0813	0
-34.868	-0.26774	0		-34.868	0.097656	0		-34.868	-0.13721	0		-34.868	-0.09302	0
-34.768	-0.264	0		-34.768	0.106934	0		-34.768	-0.13721	0		-34.768	-0.07642	0
-34.668	-0.25895	0		-34.668	0.104004	0		-34.668	-0.14404	0		-34.668	-0.07397	0
-34.568	-0.25065	0		-34.568	0.117187	0		-34.568	-0.14307	0		-34.568	-0.07886	0
-34.468	-0.23975	0		-34.468	0.117676	0		-34.468	-0.14111	0		-34.468	-0.08618	0
-34.368	-0.24268	0		-34.368	0.108887	0		-34.368	-0.13818	0		-34.368	-0.09497	0
-34.268	-0.24398	0		-34.268	0.099121	0		-34.268	-0.13428	0		-34.268	-0.09692	0
-34.168	-0.23926	0		-34.168	0.110352	0		-34.168	-0.13574	0		-34.168	-0.09155	0
-34.068	-0.23503	0		-34.068	0.116699	0		-34.068	-0.13916	0		-34.068	-0.08423	0
-33.968	-0.23291	0		-33.968	0.116699	0		-33.968	-0.13525	0		-33.968	-0.0896	0
-33.868	-0.23812	0		-33.868	0.108399	0		-33.868	-0.13916	0		-33.868	-0.09351	0
-33.768	-0.21729	0		-33.768	0.107422	0		-33.768	-0.13623	0		-33.768	-0.07349	0
-33.668	-0.22266	0		-33.668	0.105957	0		-33.668	-0.13232	0		-33.668	-0.07153	0
-33.568	-0.22575	0		-33.568	0.11084	0		-33.568	-0.12402	0		-33.568	-0.07886	0
-33.468	-0.22494	0		-33.468	0.106445	0		-33.468	-0.11182	0		-33.468	-0.08081	0
-33.368	-0.22575	0		-33.368	0.117676	0		-33.368	-0.12451	0		-33.368	-0.09009	0
-33.268	-0.21305	0		-33.268	0.10791	0		-33.268	-0.13135	0		-33.268	-0.08569	0
-33.168	-0.21338	0		-33.168	0.109375	0		-33.168	-0.13672	0		-33.168	-0.0896	0
-33.068	-0.22152	0		-33.068	0.113281	0		-33.068	-0.13281	0		-33.068	-0.09546	0
-32.968	-0.22314	0		-32.968	0.105469	0		-32.968	-0.13867	0		-32.968	-0.09937	0
-32.868	-0.22331	0		-32.868	0.11377	0		-32.868	-0.12939	0		-32.868	-0.09595	0
-32.768	-0.21696	0		-32.768	0.104492	0		-32.768	-0.12256	0		-32.768	-0.10181	0
-32.668	-0.20361	0		-32.668	0.096191	0		-32.668	-0.1167	0		-32.668	-0.10962	0
-32.568	-0.19596	0		-32.568	0.104004	0		-32.568	-0.12012	0		-32.568	-0.10571	0
-32.468	-0.19906	0		-32.468	0.110352	0		-32.468	-0.10498	0		-32.468	-0.10767	0
-32.368	-0.19548	0		-32.368	0.108887	0		-32.368	-0.10352	0		-32.368	-0.10523	0
-32.268	-0.19027	0		-32.268	0.10498	0		-32.268	-0.10742	0		-32.268	-0.10913	0
-32.168	-0.1849	0		-32.168	0.095215	0		-32.168	-0.11377	0		-32.168	-0.09741	0
-32.068	-0.18669	0		-32.068	0.102051	0		-32.068	-0.10596	0		-32.068	-0.10864	0
-31.968	-0.19027	0		-31.968	0.103516	0		-31.968	-0.11182	0		-31.968	-0.11255	0
-31.868	-0.18864	0		-31.868	0.094238	0		-31.868	-0.10938	0		-31.868	-0.10132	0
-31.768	-0.18066	0		-31.768	0.095703	0		-31.768	-0.10742	0		-31.768	-0.10132	0
-31.668	-0.17822	0		-31.668	0.103516	0		-31.668	-0.11328	0		-31.668	-0.11108	0
-31.568	-0.16553	0		-31.568	0.094238	0		-31.568	-0.1084	0		-31.568	-0.10864	0
-31.468	-0.18799	0		-31.468	0.100586	0		-31.468	-0.10352	0		-31.468	-0.11548	0
-31.368	-0.17236	0		-31.368	0.097168	0		-31.368	-0.10156	0		-31.368	-0.11597	0
-31.268	-0.17367	0		-31.268	0.095703	0		-31.268	-0.09766	0		-31.268	-0.12329	0
-31.168	-0.18018	0		-31.168	0.095215	0		-31.168	-0.09277	0		-31.168	-0.11304	0
-31.068	-0.16943	0		-31.068	0.09082	0		-31.068	-0.08008	0		-31.068	-0.1106	0
-30.968	-0.17074	0		-30.968	0.087402	0		-30.968	-0.07373	0		-30.968	-0.11255	0
-30.868	-0.17383	0		-30.868	0.09375	0		-30.868	-0.07715	0		-30.868	-0.10767	0
-30.768	-0.17041	0		-30.768	0.090332	0		-30.768	-0.07373	0		-30.768	-0.10425	0
-30.668	-0.17041	0		-30.668	0.084473	0		-30.668	-0.08936	0		-30.668	-0.10571	0
-30.568	-0.16488	0		-30.568	0.080566	0		-30.568	-0.08594	0		-30.568	-0.10767	0
-30.468	-0.16585	0		-30.468	0.064941	0		-30.468	-0.07471	0		-30.468	-0.10864	0
-30.368	-0.15706	0		-30.368	0.080078	0		-30.368	-0.07324	0		-30.368	-0.1023	0
-30.268	-0.15609	0		-30.268	0.078613	0		-30.268	-0.06738	0		-30.268	-0.10767	0
-30.168	-0.14941	0		-30.168	0.075684	0		-30.168	-0.06934	0		-30.168	-0.10571	0
-30.068	-0.15186	0		-30.068	0.078125	0		-30.068	-0.06445	0		-30.068	-0.11353	0
-29.968	-0.14079	0		-29.968	0.086426	0		-29.968	-0.06103	0		-29.968	-0.10376	0
-29.868	-0.13623	0		-29.868	0.084961	0		-29.868	-0.0625	0		-29.868	-0.11108	0
-29.768	-0.14893	0		-29.768	0.077637	0		-29.768	-0.06592	0		-29.768	-0.09937	0
-29.668	-0.13721	0		-29.668	0.070313	0		-29.668	-0.05518	0		-29.668	-0.09937	0
-29.568	-0.13639	0		-29.568	0.070313	0		-29.568	-0.05225	0		-29.568	-0.10376	0
-29.468	-0.13851	0		-29.468	0.075195	0		-29.468	-0.05615	0		-29.468	-0.0979	0
-29.368	-0.13949	0		-29.368	0.074707	0		-29.368	-0.04053	0		-29.368	-0.09009	0
-29.268	-0.13786	0		-29.268	0.071777	0		-29.268	-0.04297	0		-29.268	-0.08862	0
-29.168	-0.13916	0		-29.168	0.064941	0		-29.168	-0.04199	0		-29.168	-0.08716	0
-29.068	-0.14176	0		-29.068	0.071289	0		-29.068	-0.02588	0		-29.068	-0.07983	0
-28.968	-0.12744	0		-28.968	0.069336	0		-28.968	-0.04443	0		-28.968	-0.09692	0
-28.868	-0.13786	0		-28.868	0.072754	0		-28.868	-0.03369	0		-28.868	-0.09888	0
-28.768	-0.14404	0		-28.768	0.05957	0		-28.768	-0.0293	0		-28.768	-0.08618	0
-28.668	-0.13249	0		-28.668	0.060059	0		-28.668	-0.02734	0		-28.668	-0.07837	0
-28.568	-0.13688	0		-28.568	0.057617	0		-28.568	-0.02881	0		-28.568	-0.08179	0
-28.468	-0.14209	0		-28.468	0.054688	0		-28.468	-0.03369	0		-28.468	-0.07544	0
-28.368	-0.1307	0		-28.368	0.058106	0		-28.368	-0.02734	0		-28.368	-0.09058	0
-28.268	-0.13981	0		-28.268	0.05957	0		-28.268	-0.03516	0		-28.268	-0.07593	0
-28.168	-0.12679	0		-28.168	0.062988	0		-28.168	-0.03467	0		-28.168	-0.07056	0
-28.068	-0.1346	0		-28.068	0.052735	0		-28.068	-0.03174	0		-28.068	-0.07397	0
-27.968	-0.13558	0		-27.968	0.056152	0		-27.968	-0.0249	0		-27.968	-0.07739	0
-27.868	-0.13916	0		-27.868	0.04834	0		-27.868	-0.03564	0		-27.868	-0.07886	0
-27.768	-0.15186	0		-27.768	0.04834	0		-27.768	-0.04346	0		-27.768	-0.07788	0
-27.668	-0.15023	0		-27.668	0.062012	0		-27.668	-0.03662	0		-27.668	-0.08472	0
-27.568	-0.1499	0		-27.568	0.060058	0		-27.568	-0.03516	0		-27.568	-0.07886	0
-27.468	-0.15072	0		-27.468	0.05127	0		-27.468	-0.03564	0		-27.468	-0.08472	0
-27.368	-0.14535	0		-27.368	0.045898	0		-27.368	-0.02246	0		-27.368	-0.08325	0
-27.268	-0.146	0		-27.268	0.042969	0		-27.268	-0.02734	0		-27.268	-0.08374	0
-27.168	-0.14437	0		-27.168	0.056641	0		-27.168	-0.03174	0		-27.168	-0.09644	0
-27.068	-0.1486	0		-27.068	0.041504	0		-27.068	-0.03857	0		-27.068	-0.08179	0
-26.968	-0.15869	0		-26.968	0.041504	0		-26.968	-0.03223	0		-26.968	-0.08179	0
-26.868	-0.15804	0		-26.868	0.042969	0		-26.868	-0.03271	0		-26.868	-0.08911	0
-26.768	-0.16553	0		-26.768	0.052734	0		-26.768	-0.03125	0		-26.768	-0.09839	0
-26.668	-0.16846	0		-26.668	0.042969	0		-26.668	-0.0293	0		-26.668	-0.07935	0
-26.568	-0.17139	0		-26.568	0.042481	0		-26.568	-0.03125	0		-26.568	-0.08179	0
-26.468	-0.17008	0		-26.468	0.051758	0		-26.468	-0.02441	0		-26.468	-0.08716	0
-26.368	-0.16276	0		-26.368	0.055176	0		-26.368	-0.01709	0		-26.368	-0.09058	0
-26.268	-0.16683	0		-26.268	0.046875	0		-26.268	-0.01807	0		-26.268	-0.08911	0
-26.168	-0.15609	0		-26.168	0.047363	0		-26.168	-0.021	0		-26.168	-0.07788	0
-26.068	-0.16357	0		-26.068	0.045898	0		-26.068	-0.02344	0		-26.068	-0.07495	0
-25.968	-0.16081	0		-25.968	0.047363	0		-25.968	-0.02002	0		-25.968	-0.0603	0
-25.868	-0.15218	0		-25.868	0.040527	0		-25.868	-0.02295	0		-25.868	-0.06616	0
-25.768	-0.15837	0		-25.768	0.031738	0		-25.768	-0.02832	0		-25.768	-0.07056	0
-25.668	-0.16195	0		-25.668	0.033203	0		-25.668	-0.03467	0		-25.668	-0.06519	0
-25.568	-0.16032	0		-25.568	0.036621	0		-25.568	-0.02588	0		-25.568	-0.05249	0
-25.468	-0.15576	0		-25.468	0.033691	0		-25.468	-0.03516	0		-25.468	-0.05737	0
-25.368	-0.14665	0		-25.368	0.028809	0		-25.368	-0.03027	0		-25.368	-0.05591	0
-25.268	-0.15544	0		-25.268	0.028809	0		-25.268	-0.02979	0		-25.268	-0.04761	0
-25.168	-0.15641	0		-25.168	0.035645	0		-25.168	-0.04248	0		-25.168	-0.05542	0
-25.068	-0.14469	0		-25.068	0.039551	0		-25.068	-0.05127	0		-25.068	-0.04858	0
-24.968	-0.15316	0		-24.968	0.020996	0		-24.968	-0.05664	0		-24.968	-0.06323	0
-24.868	-0.16325	0		-24.868	0.032715	0		-24.868	-0.05322	0		-24.868	-0.05688	0
-24.768	-0.15251	0		-24.768	0.03125	0		-24.768	-0.05566	0		-24.768	-0.05591	0
-24.668	-0.15706	0		-24.668	0.023438	0		-24.668	-0.05615	0		-24.668	-0.052	0
-24.568	-0.15381	0		-24.568	0.022949	0		-24.568	-0.06201	0		-24.568	-0.05396	0
-24.468	-0.14583	0		-24.468	0.020508	0		-24.468	-0.06201	0		-24.468	-0.05347	0
-24.368	-0.13591	0		-24.368	0.011719	0		-24.368	-0.06055	0		-24.368	-0.05298	0
-24.268	-0.14144	0		-24.268	0.00977	0		-24.268	-0.05811	0		-24.268	-0.05591	0
-24.168	-0.14958	0		-24.168	0.00635	0		-24.168	-0.06348	0		-24.168	-0.05884	0
-24.068	-0.14697	0		-24.068	0.00244	0		-24.068	-0.05615	0		-24.068	-0.04761	0
-23.968	-0.14111	0		-23.968	-0.000488	0		-23.968	-0.05615	0		-23.968	-0.04614	0
-23.868	-0.14437	0		-23.868	-0.00977	0		-23.868	-0.05615	0		-23.868	-0.04565	0
-23.768	-0.15446	0		-23.768	0.00293	0		-23.768	-0.0708	0		-23.768	-0.04956	0
-23.668	-0.14811	0		-23.668	0.00342	0		-23.668	-0.07617	0		-23.668	-0.04712	0
-23.568	-0.14339	0		-23.568	-0.00195	0		-23.568	-0.07764	0		-23.568	-0.03198	0
-23.468	-0.14811	0		-23.468	-0.00293	0		-23.468	-0.08203	0		-23.468	-0.03687	0
-23.368	-0.13525	0		-23.368	0.000488	0		-23.368	-0.08789	0		-23.368	-0.03833	0
-23.268	-0.13753	0		-23.268	0.000488	0		-23.268	-0.0874	0		-23.268	-0.03052	0
-23.168	-0.13916	0		-23.168	-0.00195	0		-23.168	-0.09473	0		-23.168	-0.03394	0
-23.068	-0.14372	0		-23.068	-0.00391	0		-23.068	-0.09522	0		-23.068	-0.02661	0
-22.968	-0.15007	0		-22.968	-0.00342	0		-22.968	-0.09375	0		-22.968	-0.02661	0
-22.868	-0.14925	0		-22.868	-0.00342	0		-22.868	-0.09033	0		-22.868	-0.01831	0
-22.768	-0.15479	0		-22.768	-0.00879	0		-22.768	-0.09131	0		-22.768	-0.02563	0
-22.668	-0.14176	0		-22.668	-0.00293	0		-22.668	-0.09326	0		-22.668	-0.03394	0
-22.568	-0.15088	0		-22.568	-0.00391	0		-22.568	-0.10742	0		-22.568	-0.02808	0
-22.468	-0.13949	0		-22.468	0.00879	0		-22.468	-0.10156	0		-22.468	-0.03784	0
-22.368	-0.14356	0		-22.368	0.010742	0		-22.368	-0.10742	0		-22.368	-0.02808	0
-22.268	-0.12712	0		-22.268	0.000488	0		-22.268	-0.10205	0		-22.268	-0.01636	0
-22.168	-0.12874	0		-22.168	0.012695	0		-22.168	-0.09814	0		-22.168	-0.01978	0
-22.068	-0.12874	0		-22.068	0.010254	0		-22.068	-0.10889	0		-22.068	-0.01978	0
-21.968	-0.13525	0		-21.968	0.010254	0		-21.968	-0.10693	0		-21.968	-0.02393	0
-21.868	-0.12744	0		-21.868	0.01416	0		-21.868	-0.09766	0		-21.868	-0.01929	0
-21.768	-0.11719	0		-21.768	0.00146	0		-21.768	-0.09863	0		-21.768	-0.02563	0
-21.668	-0.12695	0		-21.668	-0.00195	0		-21.668	-0.09961	0		-21.668	-0.01343	0
-21.568	-0.11865	0		-21.568	0.00684	0		-21.568	-0.08838	0		-21.568	-0.00806	0
-21.468	-0.12028	0		-21.468	0.00879	0		-21.468	-0.09521	0		-21.468	-0.02075	0
-21.368	-0.12451	0		-21.368	-0.00293	0		-21.368	-0.1001	0		-21.368	-0.02173	0
-21.268	-0.13037	0		-21.268	0.00586	0		-21.268	-0.10107	0		-21.268	-0.02905	0
-21.168	-0.1193	0		-21.168	0.00977	0		-21.168	-0.1001	0		-21.168	-0.03345	0
-21.068	-0.12712	0		-21.068	0.013672	0		-21.068	-0.10205	0		-21.068	-0.02026	0
-20.968	-0.10921	0		-20.968	0.00879	0		-20.968	-0.104	0		-20.968	-0.01147	0
-20.868	-0.11833	0		-20.868	0.022949	0		-20.868	-0.10645	0		-20.868	-0.0061	0
-20.768	-0.10026	0		-20.768	0.024414	0		-20.768	-0.10742	0		-20.768	-0.01538	0
-20.668	-0.09733	0		-20.668	0.016602	0		-20.668	-0.10059	0		-20.668	-0.01636	0
-20.568	-0.08643	0		-20.568	0.034668	0		-20.568	-0.09961	0		-20.568	-0.00952	0
-20.468	-0.09131	0		-20.468	0.032715	0		-20.468	-0.09912	0		-20.468	-0.01001	0
-20.368	-0.08708	0		-20.368	0.019531	0		-20.368	-0.1084	0		-20.368	-0.01733	0
-20.268	-0.08464	0		-20.268	0.01709	0		-20.268	-0.10254	0		-20.268	-0.0144	0
-20.168	-0.08643	0		-20.168	0.022949	0		-20.168	-0.09863	0		-20.168	-0.00708	0
-20.068	-0.07878	0		-20.068	0.024414	0		-20.068	-0.10693	0		-20.068	-0.01147	0
-19.968	-0.08512	0		-19.968	0.023926	0		-19.968	-0.11475	0		-19.968	0.000732	0
-19.868	-0.0874	0		-19.868	0.034668	0		-19.868	-0.11133	0		-19.868	-0.00464	0
-19.768	-0.09424	0		-19.768	0.023438	0		-19.768	-0.11328	0		-19.768	-0.00952	0
-19.668	-0.1014	0		-19.668	0.025391	0		-19.668	-0.10303	0		-19.668	0.00366	0
-19.568	-0.09066	0		-19.568	0.035156	0		-19.568	-0.10498	0		-19.568	-0.00415	0
-19.468	-0.09375	0		-19.468	0.025391	0		-19.468	-0.11084	0		-19.468	-0.00659	0
-19.368	-0.08285	0		-19.368	0.028809	0		-19.368	-0.09766	0		-19.368	-0.0105	0
-19.268	-0.0848	0		-19.268	0.030273	0		-19.268	-0.08716	0		-19.268	-0.01636	0
-19.168	-0.07764	0		-19.168	0.026856	0		-19.168	-0.09131	0		-19.168	-0.00171	0
-19.068	-0.08317	0		-19.068	0.040528	0		-19.068	-0.10254	0		-19.068	-0.000244	0
-18.968	-0.08838	0		-18.968	0.039063	0		-18.968	-0.10791	0		-18.968	-0.00366	0
-18.868	-0.09131	0		-18.868	0.025391	0		-18.868	-0.09375	0		-18.868	-0.01392	0
-18.768	-0.0931	0		-18.768	0.027344	0		-18.768	-0.0874	0		-18.768	-0.00171	0
-18.668	-0.09684	0		-18.668	0.030762	0		-18.668	-0.07959	0		-18.668	-0.00708	0
-18.568	-0.09294	0		-18.568	0.025391	0		-18.568	-0.07666	0		-18.568	-0.00366	0
-18.468	-0.09782	0		-18.468	0.036133	0		-18.468	-0.08203	0		-18.468	-0.01831	0
-18.368	-0.08708	0		-18.368	0.032715	0		-18.368	-0.08447	0		-18.368	0.00171	0
-18.268	-0.08252	0		-18.268	0.038086	0		-18.268	-0.08154	0		-18.268	-0.00806	0
-18.168	-0.07601	0		-18.168	0.028809	0		-18.168	-0.08447	0		-18.168	-0.01245	0
-18.068	-0.0804	0		-18.068	0.036621	0		-18.068	-0.07324	0		-18.068	-0.01147	0
-17.968	-0.08057	0		-17.968	0.027832	0		-17.968	-0.08008	0		-17.968	-0.00415	0
-17.868	-0.08252	0		-17.868	0.031738	0		-17.868	-0.07275	0		-17.868	-0.0022	0
-17.768	-0.06885	0		-17.768	0.016602	0		-17.768	-0.06885	0		-17.768	-0.01343	0
-17.668	-0.06689	0		-17.668	0.011719	0		-17.668	-0.05713	0		-17.668	-0.00488	0
-17.568	-0.06331	0		-17.568	0.00977	0		-17.568	-0.06104	0		-17.568	-0.00439	0
-17.468	-0.06836	0		-17.468	-0.00195	0		-17.468	-0.05371	0		-17.468	-0.00562	0
-17.368	-0.05843	0		-17.368	-0.00488	0		-17.368	-0.05713	0		-17.368	-0.00537	0
-17.268	-0.06559	0		-17.268	0.00439	0		-17.268	-0.04932	0		-17.268	-0.00317	0
-17.168	-0.05046	0		-17.168	0.00977	0		-17.168	-0.05957	0		-17.168	0.00317	0
-17.068	-0.05778	0		-17.068	0.012695	0		-17.068	-0.05859	0		-17.068	0.00903	0
-16.968	-0.05257	0		-16.968	0.00488	0		-16.968	-0.06543	0		-16.968	0.011963	0
-16.868	-0.05387	0		-16.868	0.00684	0		-16.868	-0.05029	0		-16.868	0.026123	0
-16.768	-0.05387	0		-16.768	-0.00195	0		-16.768	-0.05029	0		-16.768	0.010986	0
-16.668	-0.04736	0		-16.668	-0.000977	0		-16.668	-0.0542	0		-16.668	0.00806	0
-16.568	-0.04476	0		-16.568	-0.01074	0		-16.568	-0.04248	0		-16.568	0.00854	0
-16.468	-0.0542	0		-16.468	-0.01807	0		-16.468	-0.04346	0		-16.468	0.017822	0
-16.368	-0.04801	0		-16.368	-0.01416	0		-16.368	-0.04883	0		-16.368	0.028565	0
-16.268	-0.05355	0		-16.268	-0.02197	0		-16.268	-0.04541	0		-16.268	0.032471	0
-16.168	-0.05566	0		-16.168	-0.01318	0		-16.168	-0.03711	0		-16.168	0.0271	0
-16.068	-0.04818	0		-16.068	-0.01465	0		-16.068	-0.04443	0		-16.068	0.0271	0
-15.968	-0.04378	0		-15.968	-0.01953	0		-15.968	-0.03076	0		-15.968	0.031006	0
-15.868	-0.04248	0		-15.868	-0.01904	0		-15.868	-0.02539	0		-15.868	0.030029	0
-15.768	-0.03564	0		-15.768	-0.01904	0		-15.768	-0.04053	0		-15.768	0.018311	0
-15.668	-0.03255	0		-15.668	-0.00439	0		-15.668	-0.0376	0		-15.668	0.010987	0
-15.568	-0.02588	0		-15.568	-0.00488	0		-15.568	-0.03125	0		-15.568	0.02417	0
-15.468	-0.02295	0		-15.468	-0.0127	0		-15.468	-0.03369	0		-15.468	0.024658	0
-15.368	-0.02604	0		-15.368	-0.00684	0		-15.368	-0.02979	0		-15.368	0.011963	0
-15.268	-0.02751	0		-15.268	-0.01025	0		-15.268	-0.02979	0		-15.268	0.013428	0
-15.168	-0.02197	0		-15.168	-0.01025	0		-15.168	-0.02783	0		-15.168	0.01294	0
-15.068	-0.01123	0		-15.068	-0.0127	0		-15.068	-0.03076	0		-15.068	0.020752	0
-14.968	-0.01058	0		-14.968	-0.01367	0		-14.968	-0.03613	0		-14.968	0.014893	0
-14.868	-0.00993	0		-14.868	-0.00146	0		-14.868	-0.02979	0		-14.868	0.013916	0
-14.768	-0.0057	0		-14.768	-0.01221	0		-14.768	-0.02588	0		-14.768	0.010498	0
-14.668	0.00765	0		-14.668	-0.00977	0		-14.668	-0.03125	0		-14.668	0.00855	0
-14.568	-0.000814	0		-14.568	-0.01318	0		-14.568	-0.03516	0		-14.568	0.017334	0
-14.468	-0.00895	0		-14.468	-0.00928	0		-14.468	-0.0415	0		-14.468	0.013916	0
-14.368	-0.01156	0		-14.368	-0.00928	0		-14.368	-0.04687	0		-14.368	0.011475	0
-14.268	-0.01351	0		-14.268	-0.01465	0		-14.268	-0.04199	0		-14.268	0.026611	0
-14.168	-0.02165	0		-14.168	-0.00488	0		-14.168	-0.03857	0		-14.168	0.013428	0
-14.068	-0.02132	0		-14.068	-0.00732	0		-14.068	-0.04443	0		-14.068	0.011963	0
-13.968	-0.01872	0		-13.968	-0.01611	0		-13.968	-0.04297	0		-13.968	0.015869	0
-13.868	-0.02327	0		-13.868	-0.02295	0		-13.868	-0.0376	0		-13.868	0.0061	0
-13.768	-0.01774	0		-13.768	-0.02588	0		-13.768	-0.03711	0		-13.768	0.00366	0
-13.668	-0.01742	0		-13.668	-0.01904	0		-13.668	-0.04053	0		-13.668	-0.000732	0
-13.568	-0.02653	0		-13.568	-0.03271	0		-13.568	-0.02881	0		-13.568	0.012451	0
-13.468	-0.021	0		-13.468	-0.03906	0		-13.468	-0.03271	0		-13.468	0.015869	0
-13.368	-0.01383	0		-13.368	-0.03418	0		-13.368	-0.03516	0		-13.368	0.013916	0
-13.268	-0.01937	0		-13.268	-0.02295	0		-13.268	-0.03809	0		-13.268	0.00757	0
-13.168	-0.02067	0		-13.168	-0.02295	0		-13.168	-0.03467	0		-13.168	0.00806	0
-13.068	-0.00928	0		-13.068	-0.02441	0		-13.068	-0.03467	0		-13.068	0.00903	0
-12.968	-0.007	0		-12.968	-0.02197	0		-12.968	-0.03564	0		-12.968	0.00903	0
-12.868	-0.00863	0		-12.868	-0.02588	0		-12.868	-0.04102	0		-12.868	0.012451	0
-12.768	-0.01091	0		-12.768	-0.01807	0		-12.768	-0.02197	0		-12.768	0.013916	0
-12.668	-0.00667	0		-12.668	-0.01611	0		-12.668	-0.02588	0		-12.668	0.00806	0
-12.568	-0.00635	0		-12.568	-0.01514	0		-12.568	-0.02051	0		-12.568	0.00806	0
-12.468	-0.00472	0		-12.468	-0.01416	0		-12.468	-0.01709	0		-12.468	0.00122	0
-12.368	-0.00505	0		-12.368	-0.01416	0		-12.368	-0.01855	0		-12.368	-0.00562	0
-12.268	-0.01481	0		-12.268	-0.02002	0		-12.268	-0.01025	0		-12.268	0.00171	0
-12.168	-0.02067	0		-12.168	-0.02002	0		-12.168	-0.01172	0		-12.168	0.00513	0
-12.068	-0.01807	0		-12.068	-0.00684	0		-12.068	-0.01514	0		-12.068	0.010986	0
-11.968	-0.0249	0		-11.968	-0.00342	0		-11.968	-0.01318	0		-11.968	0.00757	0
-11.868	-0.02165	0		-11.868	0.00293	0		-11.868	-0.00781	0		-11.868	0.00415	0
-11.768	-0.0236	0		-11.768	-0.000488	0		-11.768	-0.00732	0		-11.768	0.015869	0
-11.668	-0.02523	0		-11.668	-0.00439	0		-11.668	-0.01807	0		-11.668	0.018799	0
-11.568	-0.02767	0		-11.568	-0.00293	0		-11.568	-0.01025	0		-11.568	0.013428	0
-11.468	-0.01774	0		-11.468	0.012207	0		-11.468	-0.01025	0		-11.468	0.016846	0
-11.368	-0.01839	0		-11.368	-0.00537	0		-11.368	-0.01172	0		-11.368	0.013916	0
-11.268	-0.01742	0		-11.268	0.00781	0		-11.268	-0.01514	0		-11.268	0.00317	0
-11.168	-0.01481	0		-11.168	0.011231	0		-11.168	-0.01514	0		-11.168	0.00757	0
-11.068	-0.01676	0		-11.068	0.00977	0		-11.068	-0.01514	0		-11.068	-0.00464	0
-10.968	-0.01123	0		-10.968	0.01416	0		-10.968	-0.01367	0		-10.968	-0.00562	0
-10.868	-0.01416	0		-10.868	0.012695	0		-10.868	0.00146	0		-10.868	0.0061	0
-10.768	-0.01709	0		-10.768	0.020996	0		-10.768	0.00146	0		-10.768	0.000244	0
-10.668	-0.01123	0		-10.668	0.020996	0		-10.668	0.00928	0		-10.668	0.00171	0
-10.568	-0.01611	0		-10.568	0.024414	0		-10.568	0.00244	0		-10.568	0.00366	0
-10.468	-0.02262	0		-10.468	0.031738	0		-10.468	-0.00879	0		-10.468	0.000244	0
-10.368	-0.01546	0		-10.368	0.043457	0		-10.368	0.00635	0		-10.368	-0.00366	0
-10.268	-0.021	0		-10.268	0.041992	0		-10.268	-0.00244	0		-10.268	-0.01001	0
-10.168	-0.02132	0		-10.168	0.040039	0		-10.168	-0.00146	0		-10.168	-0.00122	0
-10.068	-0.02946	0		-10.068	0.043457	0		-10.068	-0.00146	0		-10.068	0.019775	0
-9.96799	-0.02507	0		-9.968	0.039551	0		-9.968	-6.71e-08	0		-9.96799	0.00415	0
-9.868	-0.0262	0		-9.868	0.039551	0		-9.868	-0.00439	0		-9.86799	0.00415	0
-9.768	-0.02555	0		-9.768	0.047363	0		-9.768	-0.000488	0		-9.76799	0.01294	0
-9.668	-0.02393	0		-9.668	0.041504	0		-9.668	-0.000488	0		-9.66799	0.015869	0
-9.568	-0.02327	0		-9.568	0.032715	0		-9.568	-0.00635	0		-9.56799	0.0022	0
-9.46799	-0.02881	0		-9.468	0.037598	0		-9.468	-0.00293	0		-9.46799	0.013916	0
-9.368	-0.0096	0		-9.368	0.036133	0		-9.368	0.0083	0		-9.36799	0.0061	0
-9.268	-0.01286	0		-9.268	0.035645	0		-9.268	0.0083	0		-9.26799	0.01001	0
-9.168	-0.02034	0		-9.168	0.038574	0		-9.168	0.01709	0		-9.16799	0.000244	0
-9.068	-0.01709	0		-9.068	0.038574	0		-9.068	0.010254	0		-9.06799	0.00171	0
-8.96799	-0.02197	0		-8.968	0.046387	0		-8.968	0.015625	0		-8.96799	0.00659	0
-8.868	-0.01774	0		-8.868	0.046387	0		-8.868		0		-8.86799	-0.0022	0
-8.768	-0.01839	0		-8.768	0.047852	0		-8.768		0		-8.76799	-0.00171	0
-8.668	-0.02686	0		-8.668	0.057129	0		-8.668		0		-8.66799	-0.00122	0
-8.568	-0.02458	0		-8.568		0		-8.568		0		-8.56799	-0.01831	0
-8.46799	-0.01839	0		-8.468		0		-8.468		0		-8.46799	-0.02075	0
-8.368	-0.01514	0		-8.368		0		-8.368		0		-8.36799	-0.01343	0
-8.268	-0.01969	0		-8.268		0		-8.268		0		-8.26799	-0.02026	0
-8.168	-0.03206	0		-8.168		0		-8.168		0		-8.16799	-0.00854	0
-8.068	-0.02881	0		-8.068		0		-8.068		0		-8.06799	-0.01147	0
-7.96799	-0.01807	0		-7.968		0		-7.968		0		-7.96799	-0.01245	0
-7.868	-0.01188	0		-7.868		0		-7.868		0		-7.86799	-0.03003	0
-7.768	-0.00553	0		-7.768		0		-7.768		0		-7.76799	-0.04077	0
-7.668	-0.00244	0		-7.668		0		-7.668		0		-7.66799	-0.04272	0
-7.568	0.015788	0		-7.568		0		-7.568		0		-7.56799	-0.04761	0
-7.46799	0.019369	0		-7.468		0		-7.468		0		-7.46799	-0.05151	0
-7.368	0.014649	0		-7.368		0		-7.368		0		-7.36799		0
-7.268		0		-7.268		0		-7.268		0		-7.26799		0
-7.168		0		-7.168		0		-7.168		0		-7.16799		0
-7.068		0		-7.068		0		-7.068		0		-7.06799		0
-6.96799		0		-6.968		0		-6.968		0		-6.96799		0
-6.868		0		-6.868		0		-6.868		0		-6.86799		0
-6.768		0		-6.768		0		-6.768		0		-6.76799		0
-6.668		0		-6.668		0		-6.668		0		-6.66799		0
-6.568		0		-6.568		0		-6.568		0		-6.56799		0
-6.46799		0		-6.468		0		-6.468		0		-6.46799		0
-6.368		0		-6.368		0		-6.368		0		-6.36799		0
-6.268		0		-6.268		0		-6.268		0		-6.26799		0
-6.168		0		-6.168		0		-6.168		0		-6.16799		0
-6.068		0		-6.068		0		-6.068		0		-6.06799		0
-5.96799		0		-5.968		0		-5.968		0		-5.96799		0
-5.868		0		-5.868		0		-5.868		0		-5.86799		0
-5.768		0		-5.768		0		-5.768		0		-5.76799		0
-5.668		0		-5.668		0		-5.668		0		-5.66799		0
-5.568		0		-5.568		0		-5.568		0		-5.56799		0
-5.46799		0		-5.468		0		-5.468		0		-5.46799		0
-5.368		0		-5.368		0		-5.368		0		-5.36799		0
-5.268		0		-5.268		0		-5.268		0		-5.26799		0
-5.168		0		-5.168		0		-5.168		0		-5.16799		0
-5.068		0		-5.068		0		-5.068		0		-5.06799		0
-4.96799		0		-4.968		0		-4.968		0		-4.96799		0
-4.868		0		-4.868		0		-4.868		0		-4.86799		0
-4.768		0		-4.768		0		-4.768		0		-4.76799		0
-4.668		0		-4.668		0		-4.668		0		-4.66799		0
-4.568		0		-4.568		0		-4.568		0		-4.56799		0
-4.46799		0		-4.468		0		-4.468		0		-4.46799		0
-4.368		0		-4.368		0		-4.368		0		-4.36799		0
-4.268		0		-4.268		0		-4.268		0		-4.26799		0
-4.168		0		-4.168		0		-4.168		0		-4.16799		0
-4.068		0		-4.068		0		-4.068		0		-4.06799		0
-3.96799		0		-3.968		0		-3.968		0		-3.96799		0
-3.868		0		-3.868		0		-3.868		0		-3.86799		0
-3.768		0		-3.768		0		-3.768		0		-3.76799		0
-3.668		0		-3.668		0		-3.668		0		-3.66799		0
-3.56799		0		-3.568		0		-3.568		0		-3.56799		0
-3.46799		0		-3.46799		0		-3.468		0		-3.46799		0
-3.368		0		-3.368		0		-3.368		0		-3.36799		0
-3.268		0		-3.268		0		-3.268		0		-3.26799		0
-3.168		0		-3.168		0		-3.168		0		-3.16799		0
-3.06799		0		-3.068		0		-3.068		0		-3.06799		0
-2.96799		0		-2.96799		0		-2.968		0		-2.96799		0
-2.868		0		-2.868		0		-2.868		0		-2.86799		0
-2.768		0		-2.768		0		-2.768		0		-2.76799		0
-2.668		0		-2.668		0		-2.668		0		-2.66799		0
-2.56799		0		-2.568		0		-2.568		0		-2.56799		0
-2.46799		0		-2.46799		0		-2.46799		0		-2.46799		0
-2.368		0		-2.368		0		-2.368		0		-2.368		0
-2.268		0		-2.268		0		-2.268		0		-2.26799		0
-2.168		0		-2.168		0		-2.168		0		-2.16799		0
-2.06799		0		-2.068		0		-2.068		0		-2.06799		0
-1.96799		0		-1.96799		0		-1.96799		0		-1.96799		0
-1.868		0		-1.868		0		-1.868		0		-1.868		0
-1.768		0		-1.768		0		-1.768		0		-1.76799		0
-1.668		0		-1.668		0		-1.668		0		-1.66799		0
-1.56799		0		-1.568		0		-1.568		0		-1.56799		0
-1.46799		0		-1.46799		0		-1.46799		0		-1.46799		0
-1.368		0		-1.368		0		-1.368		0		-1.368		0
-1.268		0		-1.268		0		-1.268		0		-1.26799		0
-1.168		0		-1.168		0		-1.168		0		-1.16799		0
-1.06799		0		-1.068		0		-1.068		0		-1.06799		0
-0.968		0		-0.968		0		-0.968		0		-0.968		0
-0.868		0		-0.868		0		-0.868		0		-0.868		0
-0.768		0		-0.768		0		-0.768		0		-0.76799		0
-0.668		0		-0.668		0		-0.668		0		-0.66799		0
-0.56799		0		-0.568		0		-0.568		0		-0.56799		0
-0.468		0		-0.468		0		-0.468		0		-0.468		0
-0.368		0		-0.368		0		-0.368		0		-0.368		0
-0.268		0		-0.268		0		-0.268		0		-0.26799		0
-0.168		0		-0.168		0		-0.168		0		-0.16799		0
-0.06799		0		-0.068		0		-0.068		0		-0.06799		0
0.032005		1.087		0.032005		1.075		0.032005		0.9135		0.032005		0.8378
0.132004		1.13218		0.132004		1.12158		0.132004		0.960263		0.132004		0.885941
0.232002		1.17689		0.232002		1.16764		0.232002		1.00648		0.23201		0.933485
0.332001		1.22114		0.332001		1.21317		0.332001		1.05217		0.332008		0.98043
0.432007		1.26495		0.431999		1.25818		0.431999		1.09733		0.432007		1.02679
0.532005		1.30829		0.532005		1.30269		0.532005		1.14196		0.532005		1.07257
0.632004		1.35119		0.632004		1.34668		0.632004		1.18608		0.632004		1.11777
0.732002		1.39365		0.732002		1.39017		0.732002		1.22968		0.73201		1.16242
0.832001		1.43567		0.832001		1.43317		0.832001		1.27278		0.832008		1.2065
0.932007		1.47726		0.931999		1.47568		0.931999		1.31538		0.932007		1.25003
1.03201		1.51843		1.03201		1.51772		1.03201		1.35749		1.03201		1.29302
1.132		1.55916		1.132		1.55926		1.132		1.39911		1.132	-0.08203	1.33547
1.232		1.59948		1.232		1.60034		1.232		1.44024		1.23201	-0.02321	1.37739
1.332		1.63938		1.332		1.64095		1.332		1.4809		1.33201	0.023425	1.41879
1.43201		1.67888		1.432	0.365723	1.6811		1.432		1.52109		1.43201	0.098134	1.45967
1.53201		1.71796		1.53201	0.40844	1.72079		1.53201		1.56082		1.53201	0.145508	1.50004
1.632		1.75664		1.632	0.449463	1.76003		1.632	0.408691	1.60008		1.632	0.176025	1.5399
1.732		1.79493		1.732	0.514893	1.79882		1.732	0.4104	1.63888		1.73201	0.168693	1.57926
1.832		1.83282		1.832	0.608398	1.83717		1.832	0.421875	1.67724		1.83201	0.179192	1.61814
1.93201	0.536284	1.87032		1.932	0.672363	1.87509		1.932	0.451423	1.71515		1.93201	0.171137	1.65652
2.03201	0.573077	1.90744		2.03201	0.743402	1.91258		2.03201	0.49853	1.75263		2.03201	0.202637	1.69443
2.132	0.61735	1.94417		2.132	0.768555	1.94964		2.132	0.552979	1.78967		2.132	0.250244	1.73186
2.232	0.707356	1.98052		2.232	0.776855	1.98627		2.232	0.611084	1.82628		2.23201	0.309323	1.76883
2.332	0.713867	2.0165		2.332	0.828369	2.02249		2.332	0.669189	1.86246		2.33201	0.369627	1.80533
2.43201	0.747717	2.05211		2.432	0.849854	2.0583		2.432	0.688481	1.89823		2.43201	0.435301	1.84138
2.53201	0.820799	2.08736		2.53201	0.876708	2.0937		2.53201	0.714354	1.93359		2.53201	0.468994	1.87697
2.632	0.89388	2.12223		2.632	0.907227	2.1287		2.632	0.716797	1.96853		2.632	0.504395	1.91212
2.732	0.930664	2.15676		2.732	0.940186	2.1633		2.732	0.741699	2.00306		2.73201	0.553222	1.94683
2.832	0.964355	2.19092		2.832	0.972656	2.1975		2.832	0.799316	2.0372		2.83201	0.574706	1.98111
2.93201	1.00618	2.22474		2.932	1.01343	2.23132		2.932	0.843751	2.07094		2.93201	0.621094	2.01496
3.03201	1.06038	2.2582		3.03201	1.06689	2.26476		3.03201	0.855712	2.10429		3.03201	0.675293	2.04838
3.132	1.08708	2.29132		3.132	1.104	2.29781		3.132	0.869873	2.13726		3.132	0.720459	2.08139
3.232	1.12223	2.3241		3.232	1.14819	2.33048		3.232	0.888184	2.16984		3.23201	0.739013	2.11399
3.332	1.17757	2.35654		3.332	1.14966	2.36279		3.332	0.907959	2.20204		3.33201	0.749999	2.14618
3.43201	1.22982	2.38865		3.432	1.1958	2.39473		3.432	0.922365	2.23387		3.43201	0.776612	2.17796
3.53201	1.26497	2.42043		3.53201	1.25244	2.4263		3.53201	0.946288	2.26534		3.53201	0.819336	2.20935
3.632	1.29508	2.45188		3.632	1.29785	2.45752		3.632	0.98584	2.29644		3.632	0.851807	2.24034
3.732	1.33284	2.483		3.732	1.32544	2.48838		3.732	1.03735	2.32717		3.73201	0.885987	2.27095
3.832	1.35335	2.51381		3.832	1.3562	2.51888		3.832	1.07495	2.35755		3.83201	0.931885	2.30118
3.93201	1.38786	2.5443		3.932	1.38745	2.54904		3.932	1.08399	2.38758		3.93201	0.949952	2.33102
4.03201	1.42806	2.57447		4.03201	1.42188	2.57886		4.03201	1.12476	2.41726		4.03201	0.983154	2.3605
4.132	1.43424	2.60434		4.132	1.45752	2.60834		4.132	1.14624	2.4466		4.132	1.00537	2.3896
4.232	1.45964	2.63389		4.232	1.48291	2.63749		4.232	1.19653	2.4756		4.23201	1.03784	2.41835
4.332	1.4987	2.66314		4.332	1.51025	2.6663		4.332	1.24219	2.50426		4.33201	1.10083	2.44673
4.43201	1.53744	2.6921		4.432	1.56079	2.69478		4.432	1.29199	2.53259		4.43201	1.14819	2.47475
4.53201	1.55111	2.72075		4.53201	1.58618	2.72295		4.53201	1.33643	2.56059		4.53201	1.18237	2.50243
4.632	1.59196	2.7491		4.632	1.62964	2.75079		4.632	1.40088	2.58826		4.632	1.22534	2.52976
4.732	1.61735	2.77717		4.732	1.64575	2.77831		4.732	1.43896	2.61562		4.73201	1.27612	2.55675
4.832	1.65413	2.80495		4.832	1.67334	2.80552		4.832	1.47607	2.64265		4.83201	1.33106	2.5834
4.93201	1.6875	2.83244		4.932	1.71753	2.83242		4.932	1.50195	2.66938		4.93201	1.37671	2.60972
5.03201	1.71875	2.85964		5.03201	1.7583	2.85902		5.03201	1.53516	2.6958		5.03201	1.42041	2.63571
5.132	1.74919	2.88657		5.132	1.79297	2.88531		5.132	1.57227	2.7219		5.132	1.47485	2.66138
5.232	1.80029	2.91322		5.232	1.83911	2.9113		5.232	1.61157	2.74771		5.23201	1.49219	2.68672
5.332	1.84814	2.93959		5.332	1.87622	2.937		5.332	1.66553	2.77322		5.33201	1.53223	2.71175
5.43201	1.90625	2.9657		5.432	1.92188	2.9624		5.432	1.69263	2.79843		5.43201	1.58814	2.73646
5.53201	1.94645	2.99153		5.53201	1.9585	2.98752		5.53201	1.73901	2.82335		5.53201	1.60986	2.76087
5.632	1.98893	3.0171		5.632	1.99072	3.01235		5.632	1.79614	2.84798		5.632	1.65186	2.78497
5.732	2.03776	3.04241		5.732	2.02734	3.0369		5.732	1.82031	2.87232		5.73201	1.69092	2.80877
5.832	2.08252	3.06745		5.832	2.06226	3.06117		5.832	1.85864	2.89638		5.83201	1.72437	2.83227
5.93201	2.13167	3.09224		5.932	2.09204	3.08516		5.932	1.89478	2.92017		5.93201	1.75513	2.85548
6.03201	2.17432	3.11677		6.03201	2.12109	3.10888		6.03201	1.93775	2.94368		6.03201	1.79053	2.87839
6.132	2.23128	3.14105		6.132	2.15381	3.13233		6.132	1.9834	2.96691		6.132	1.80396	2.90102
6.232	2.26074	3.16508		6.232	2.17578	3.15551		6.232	2.01123	2.98988		6.23201	1.85864	2.92337
6.332	2.28939	3.18886		6.332	2.2146	3.17843		6.332	2.04761	3.01258		6.33201	1.8999	2.94544
6.43201	2.31771	3.21239		6.432	2.26001	3.20109		6.432	2.09399	3.03502		6.43201	1.94263	2.96723
6.53201	2.36003	3.23569		6.53201	2.28418	3.22349		6.53201	2.12158	3.05719		6.53201	1.96924	2.98875
6.632	2.38363	3.25874		6.632	2.31909	3.24564		6.632	2.16235	3.07911		6.632	2.00439	3.01
6.732	2.40397	3.28156		6.732	2.3645	3.26753		6.732	2.18262	3.10078		6.73201	2.02661	3.03099
6.832	2.43896	3.30414		6.832	2.39819	3.28918		6.832	2.22827	3.12219		6.83201	2.05664	3.05171
6.93201	2.46582	3.32649		6.932	2.42627	3.31057		6.932	2.2605	3.14336		6.93201	2.06323	3.07218
7.03201	2.50358	3.34861		7.03201	2.44556	3.33173		7.03201	2.2915	3.16428		7.03201	2.09912	3.09238
7.132	2.54118	3.3705		7.132	2.47314	3.35264		7.132	2.3208	3.18496		7.132	2.12695	3.11234
7.232	2.55599	3.39216		7.232	2.51123	3.37332		7.232	2.34155	3.2054		7.23201	2.1648	3.13205
7.332	2.59896	3.4136		7.332	2.5498	3.39376		7.332	2.37598	3.2256		7.33201	2.19019	3.1515
7.43201	2.63704	3.43483		7.432	2.57983	3.41397		7.432	2.3999	3.24557		7.43201	2.21338	3.17072
7.53201	2.65837	3.45583		7.53201	2.5979	3.43395		7.53201	2.44067	3.26531		7.53201	2.24219	3.1897
7.632	2.69206	3.47661		7.632	2.6228	3.4537		7.632	2.46606	3.28481		7.632	2.27612	3.20843
7.732	2.72266	3.49718		7.732	2.6499	3.47323		7.732	2.49585	3.3041		7.73201	2.30884	3.22694
7.832	2.75586	3.51754		7.832	2.66602	3.49253		7.832	2.52734	3.32315		7.83201	2.34912	3.24521
7.93201	2.77393	3.5377		7.932	2.69434	3.51162		7.932	2.5708	3.34199		7.93201	2.35938	3.26326
8.03201	2.81217	3.55764		8.03201	2.71851	3.53049		8.03201	2.5896	3.36061		8.03201	2.38452	3.28108
8.132	2.83529	3.57738		8.132	2.74072	3.54914		8.132	2.61084	3.37901		8.132	2.43091	3.29867
8.232	2.85986	3.59691		8.232	2.75439	3.56758		8.232	2.63672	3.3972		8.23201	2.44605	3.31605
8.332	2.88363	3.61624		8.332	2.7832	3.58581		8.332	2.67285	3.41518		8.33201	2.47876	3.33321
8.43201	2.89828	3.63538		8.432	2.80347	3.60383		8.432	2.68408	3.43295		8.43201	2.50391	3.35015
8.53201	2.92301	3.65431		8.53201	2.8252	3.62165		8.53201	2.70508	3.45052		8.53201	2.53052	3.36689
8.632	2.95003	3.67305		8.632	2.84131	3.63927		8.632	2.729	3.46788		8.632	2.5603	3.38341
8.732	2.96891	3.6916		8.732	2.87549	3.65668		8.732	2.76025	3.48504		8.73201	2.58911	3.39973
8.832	2.99268	3.70996		8.832	2.90918	3.6739		8.832	2.77588	3.502		8.83201	2.59888	3.41584
8.93201	3.01481	3.72813		8.932	2.93604	3.69092		8.932	2.81006	3.51876		8.93201	2.625	3.43175
9.03201	3.04411	3.74611		9.03201	2.95801	3.70775		9.03201	2.83154	3.53533		9.03201	2.64844	3.44746
9.132	3.07373	3.76391		9.132	2.98584	3.72439		9.132	2.84521	3.55171		9.132	2.66431	3.46298
9.232	3.0988	3.78152		9.232	3.00244	3.74083		9.232	2.87256	3.5679		9.23201	2.67749	3.4783
9.332	3.12093	3.79895		9.332	3.03125	3.75709		9.332	2.896	3.5839		9.33201	2.71216	3.49343
9.43201	3.15544	3.8162		9.432	3.05518	3.77317		9.432	2.9248	3.59971		9.43201	2.74927	3.50837
9.53201	3.17464	3.83327		9.53201	3.08106	3.78906		9.53201	2.9624	3.61535		9.53201	2.76025	3.52313
9.632	3.19743	3.85017		9.632	3.10645	3.80477		9.632	2.98926	3.6308		9.632	2.78296	3.5377
9.732	3.22998	3.8669		9.732	3.13379	3.82031		9.732	3.01318	3.64607		9.73201	2.79956	3.55209
9.832	3.23975	3.88345		9.832	3.15234	3.83566		9.832	3.05127	3.66116		9.83201	2.82983	3.56629
9.93201	3.26416	3.89983		9.932	3.18115	3.85084		9.932	3.06299	3.67608		9.93201	2.85327	3.58032
10.032	3.28467	3.91604		10.032	3.22315	3.86585		10.032	3.09717	3.69083		10.032	2.8811	3.59418
10.132	3.30159	3.93209		10.132	3.24658	3.88069		10.132	3.13232	3.7054		10.132	2.90112	3.60786
10.232	3.33382	3.94797		10.232	3.26904	3.89536		10.232	3.14453	3.71981		10.232	2.91626	3.62137
10.332	3.35238	3.96368		10.332	3.29443	3.90986		10.332	3.17041	3.73405		10.332	2.94458	3.63471
10.432	3.38428	3.97924		10.432	3.30957	3.9242		10.432	3.19678	3.74812		10.432	2.96753	3.64789
10.532	3.39534	3.99463		10.532	3.32568	3.93837		10.532	3.21924	3.76203		10.532	2.99243	3.6609
10.632	3.41878	4.00987		10.632	3.35938	3.95238		10.632	3.24902	3.77578		10.632	3.01636	3.67375
10.732	3.42692	4.02495		10.732	3.37939	3.96624		10.732	3.26172	3.78938		10.732	3.04663	3.68643
10.832	3.46501	4.03987		10.832	3.40674	3.97993		10.832	3.29248	3.80281		10.832	3.06372	3.69896
10.932	3.48584	4.05464		10.932	3.44336	3.99347		10.932	3.31299	3.81609		10.932	3.10425	3.71133
11.032	3.507	4.06926		11.032	3.47217	4.00686		11.032	3.35596	3.82921		11.032	3.11157	3.72355
11.132	3.54248	4.08372		11.132	3.48828	4.02009		11.132	3.37842	3.84218		11.132	3.13013	3.73561
11.232	3.56071	4.09804		11.232	3.51807	4.03317		11.232	3.39941	3.855		11.232	3.15015	3.74753
11.332	3.57894	4.11221		11.332	3.54443	4.0461		11.332	3.41748	3.86767		11.332	3.16333	3.75929
11.432	3.60856	4.12623		11.432	3.56104	4.05889		11.432	3.44092	3.8802		11.432	3.1936	3.77091
11.532	3.62093	4.14011		11.532	3.58398	4.07153		11.532	3.4668	3.89258		11.532	3.19849	3.78238
11.632	3.64697	4.15385		11.632	3.62451	4.08403		11.632	3.4873	3.90482		11.632	3.22534	3.79371
11.732	3.6652	4.16745		11.732	3.64063	4.09639		11.732	3.51904	3.91691		11.732	3.24829	3.8049
11.832	3.68148	4.1809		11.832	3.65479	4.1086		11.832	3.54834	3.92887		11.832	3.26733	3.81595
11.932	3.70199	4.19422		11.932	3.67627	4.12067		11.932	3.57568	3.94068		11.932	3.29028	3.82685
12.032	3.71989	4.2074		12.032	3.70557	4.13261		12.032	3.5874	3.95236		12.032	3.31274	3.83763
12.132	3.74268	4.22044		12.132	3.72705	4.14442		12.132	3.61084	3.96391		12.132	3.32739	3.84826
12.232	3.76025	4.23335		12.232	3.74658	4.15608		12.232	3.62842	3.97532		12.232	3.34839	3.85877
12.332	3.78304	4.24613		12.332	3.76611	4.16762		12.332	3.64014	3.98659		12.332	3.36255	3.86914
12.432	3.81006	4.25877		12.432	3.78564	4.17902		12.432	3.65576	3.99774		12.432	3.37231	3.87939
12.532	3.82764	4.27128		12.532	3.80127	4.1903		12.532	3.68359	4.00876		12.532	3.3938	3.8895
12.632	3.84131	4.28367		12.632	3.81494	4.20144		12.632	3.71436	4.01965		12.632	3.41138	3.89949
12.732	3.86833	4.29593		12.732	3.83252	4.21246		12.732	3.7251	4.03041		12.732	3.42896	3.90936
12.832	3.88883	4.30806		12.832	3.86914	4.22336		12.832	3.73682	4.04105		12.832	3.44653	3.9191
12.932	3.90121	4.32007		12.932	3.89795	4.23413		12.932	3.75439	4.05157		12.932	3.46021	3.92872
13.032	3.92855	4.33195		13.032	3.91553	4.24477		13.032	3.76367	4.06196		13.032	3.46802	3.93822
13.132	3.9484	4.34371		13.132	3.93359	4.2553		13.132	3.7959	4.07223		13.132	3.4856	3.9476
13.232	3.97607	4.35535		13.232	3.95361	4.26571		13.232	3.82422	4.08239		13.232	3.49292	3.95686
13.332	3.99626	4.36687		13.332	3.96143	4.27599		13.332	3.83936	4.09243		13.332	3.51196	3.96601
13.432	4.00993	4.37827		13.432	3.97852	4.28616		13.432	3.85498	4.10235		13.432	3.52954	3.97504
13.532	4.03988	4.38955		13.532	3.98682	4.29622		13.532	3.87988	4.11215		13.532	3.55151	3.98396
13.632	4.05697	4.40072		13.632	3.99902	4.30616		13.632	3.89355	4.12184		13.632	3.57349	3.99277
13.732	4.08187	4.41177		13.732	4.01416	4.31599		13.732	3.90967	4.13142		13.732	3.57739	4.00147
13.832	4.09115	4.42271		13.832	4.02197	4.3257		13.832	3.91406	4.14089		13.832	3.59937	4.01006
13.932	4.10661	4.43353		13.932	4.04932	4.33531		13.932	3.93164	4.15025		13.932	3.60913	4.01854
14.032	4.13851	4.44424		14.032	4.06494	4.3448		14.032	3.95068	4.1595		14.032	3.63159	4.02692
14.132	4.16178	4.45485		14.132	4.07275	4.35419		14.132	3.96143	4.16864		14.132	3.65259	4.03519
14.232	4.1792	4.46534		14.232	4.09326	4.36347		14.232	3.98242	4.17768		14.232	3.65552	4.04336
14.332	4.19629	4.47573		14.332	4.11182	4.37265		14.332	3.979	4.18661		14.332	3.66333	4.05142
14.432	4.22054	4.48601		14.432	4.12354	4.38172		14.432	4.00146	4.19544		14.432	3.68481	4.05939
14.532	4.22965	4.49618		14.532	4.14258	4.39069		14.532	3.99756	4.20416		14.532	3.68726	4.06725
14.632	4.25716	4.50625		14.632	4.15381	4.39955		14.632	4.02539	4.21279		14.632	3.71216	4.07502
14.732	4.2762	4.51621		14.732	4.16992	4.40832		14.732	4.0376	4.22131		14.732	3.72192	4.08269
14.832	4.29818	4.52607		14.832	4.18311	4.41698		14.832	4.04199	4.22974		14.832	3.74341	4.09026
14.932	4.31559	4.53583		14.932	4.20166	4.42555		14.932	4.06787	4.23807		14.932	3.75122	4.09774
15.032	4.32829	4.54549		15.032	4.229	4.43402		15.032	4.07959	4.2463		15.032	3.76782	4.10513
15.132	4.34359	4.55505		15.132	4.24561	4.44239		15.132	4.08545	4.25444		15.132	3.78052	4.11242
15.232	4.3514	4.56451		15.232	4.24268	4.45067		15.232	4.09326	4.26248		15.232	3.79224	4.11963
15.332	4.36702	4.57388		15.332	4.24902	4.45885		15.332	4.11328	4.27043		15.332	3.80249	4.12674
15.432	4.38721	4.58314		15.432	4.2666	4.46694		15.432	4.13159	4.27829		15.432	3.82446	4.13376
15.532	4.39681	4.59232		15.532	4.29199	4.47494		15.532	4.14356	4.28605		15.532	3.82739	4.1407
15.632	4.41032	4.60139		15.632	4.29785	4.48285		15.632	4.15479	4.29373		15.632	3.85571	4.14755
15.732	4.42204	4.61038		15.732	4.31152	4.49066		15.732	4.15283	4.30131		15.732	3.85571	4.15431
15.832	4.43994	4.61927		15.832	4.31738	4.49839		15.832	4.16309	4.30881		15.832	3.86938	4.16099
15.932	4.46012	4.62807		15.932	4.33008	4.50603		15.932	4.17041	4.31622		15.932	3.8811	4.16758
16.032	4.47054	4.63678		16.032	4.35059	4.51359		16.032	4.18994	4.32355		16.032	3.90845	4.1741
16.132	4.49235	4.6454		16.132	4.36621	4.52105		16.132	4.21338	4.33079		16.132	3.90601	4.18053
16.232	4.5109	4.65393		16.232	4.3667	4.52844		16.232	4.23438	4.33795		16.232	3.94019	4.18688
16.332	4.53239	4.66237		16.332	4.37451	4.53573		16.332	4.23877	4.34502		16.332	3.95825	4.19315
16.432	4.54085	4.67073		16.432	4.3877	4.54295		16.432	4.25049	4.35201		16.432	3.96069	4.19934
16.532	4.54606	4.67899		16.532	4.40771	4.55008		16.532	4.26123	4.35893		16.532	3.97437	4.20546
16.632	4.5682	4.68718		16.632	4.41602	4.55714		16.632	4.28662	4.36576		16.632	3.99585	4.2115
16.732	4.57699	4.69528		16.732	4.43408	4.56411		16.732	4.30029	4.37251		16.732	4.00562	4.21746
16.832	4.59489	4.7033		16.832	4.46045	4.571		16.832	4.31396	4.37918		16.832	4.03345	4.22335
16.932	4.61572	4.71123		16.932	4.4751	4.57781		16.932	4.31738	4.38578		16.932	4.04761	4.22917
17.032	4.62109	4.71908		17.032	4.46826	4.58455		17.032	4.33814	4.3923		17.032	4.04956	4.23491
17.132	4.63949	4.72685		17.132	4.48193	4.59121		17.132	4.3584	4.39874		17.132	4.05835	4.24058
17.232	4.6486	4.73454		17.232	4.50293	4.59779		17.232	4.35889	4.40511		17.232	4.06665	4.24618
17.332	4.65576	4.74216		17.332	4.51953	4.6043		17.332	4.36523	4.41141		17.332	4.08228	4.25171
17.432	4.67236	4.74969		17.432	4.5249	4.61074		17.432	4.38525	4.41763		17.432	4.10132	4.25717
17.532	4.69157	4.75714		17.532	4.53906	4.6171		17.532	4.38818	4.42378		17.532	4.11792	4.26256
17.632	4.69499	4.76452		17.632	4.54346	4.62339		17.632	4.41455	4.42986		17.632	4.11304	4.26789
17.732	4.7111	4.77183		17.732	4.55518	4.62961		17.732	4.4292	4.43587		17.732	4.1228	4.27315
17.832	4.73421	4.77905		17.832	4.56348	4.63575		17.832	4.44092	4.44181		17.832	4.1311	4.27834
17.932	4.75439	4.78621		17.932	4.57178	4.64183		17.932	4.43359	4.44768		17.932	4.15259	4.28347
18.032	4.76318	4.79329		18.032	4.57959	4.64784		18.032	4.44775	4.45348		18.032	4.16968	4.28853
18.132	4.77718	4.80029		18.132	4.60474	4.65378		18.132	4.45654	4.45921		18.132	4.17163	4.29353
18.232	4.78988	4.80723		18.232	4.61572	4.65965		18.232	4.47168	4.46488		18.232	4.19312	4.29847
18.332	4.80469	4.81409		18.332	4.62354	4.66546		18.332	4.48535	4.47048		18.332	4.1897	4.30335
18.432	4.81364	4.82088		18.432	4.63135	4.6712		18.432	4.49536	4.47602		18.432	4.21021	4.30816
18.532	4.83122	4.8276		18.532	4.64209	4.67687		18.532	4.51025	4.4815		18.532	4.21704	4.31292
18.632	4.84619	4.83426		18.632	4.64893	4.68248		18.632	4.51953	4.48691		18.632	4.23413	4.31761
18.732	4.85986	4.84084		18.732	4.65527	4.68802		18.732	4.53125	4.49225		18.732	4.23413	4.32225
18.832	4.86442	4.84736		18.832	4.67871	4.69351		18.832	4.53564	4.49754		18.832	4.2395	4.32683
18.932	4.88086	4.85381		18.932	4.70068	4.69893		18.932	4.54736	4.50276		18.932	4.25708	4.33135
19.032	4.8903	4.86019		19.032	4.70166	4.70428		19.032	4.56689	4.50793		19.032	4.26489	4.33582
19.132	4.91423	4.86651		19.132	4.71387	4.70958		19.132	4.56445	4.51303		19.132	4.25854	4.34023
19.232	4.91992	4.87276		19.232	4.7251	4.71482		19.232	4.58447	4.51807		19.232	4.27759	4.34458
19.332	4.92676	4.87895		19.332	4.75732	4.72		19.332	4.59521	4.52306		19.332	4.28882	4.34888
19.432	4.94466	4.88507		19.432	4.76172	4.72511		19.432	4.60205	4.52799		19.432	4.29565	4.35313
19.532	4.95947	4.89113		19.532	4.76782	4.73018		19.532	4.60938	4.53286		19.532	4.30005	4.35732
19.632	4.97803	4.89713		19.632	4.7832	4.73518		19.632	4.62354	4.53767		19.632	4.30005	4.36146
19.732	4.99544	4.90307		19.732	4.79443	4.74012		19.732	4.625	4.54243		19.732	4.31567	4.36555
19.832	4.99512	4.90894		19.832	4.81836	4.74501		19.832	4.64014	4.54714		19.832	4.32886	4.36959
19.932	4.99593	4.91476		19.932	4.80957	4.74985		19.932	4.64209	4.55179		19.932	4.33911	4.37357
20.032	4.99512	4.92051		20.032	4.80249	4.75463		20.032	4.65527	4.55638		20.032	4.35376	4.37751
20.132	5.01611	4.92621		20.132	4.82471	4.75935		20.132	4.6709	4.56092		20.132	4.36987	4.3814
20.232	5.0376	4.93184		20.232	4.83325	4.76402		20.232	4.67529	4.56541		20.232	4.3606	4.38524
20.332	5.03255	4.93742		20.332	4.84863	4.76864		20.332	4.67676	4.56985		20.332	4.3772	4.38903
20.432	5.04964	4.94294		20.432	4.86182	4.7732		20.432	4.69092	4.57424		20.432	4.38257	4.39277
20.532	5.05225	4.94841		20.532	4.88037	4.77772		20.532	4.69434	4.57857		20.532	4.3894	4.39647
20.632	5.06575	4.95382		20.632	4.88232	4.78218		20.632	4.70068	4.58285		20.632	4.39722	4.40012
20.732	5.0721	4.95917		20.732	4.8877	4.78659		20.732	4.70361	4.58709		20.732	4.4148	4.40373
20.832	5.08529	4.96446		20.832	4.89844	4.79095		20.832	4.71436	4.59128		20.832	4.41919	4.40729
20.932	5.09684	4.96971		20.932	4.90576	4.79526		20.932	4.72314	4.59541		20.932	4.41821	4.4108
21.032	5.09814	4.9749		21.032	4.90479	4.79952		21.032	4.73828	4.5995		21.032	4.4187	4.41428
21.132	5.10824	4.98003		21.132	4.91846	4.80374		21.132	4.74902	4.60354		21.132	4.43433	4.4177
21.232	5.12744	4.98511		21.232	4.92676	4.8079		21.232	4.75146	4.60754		21.232	4.43481	4.42109
21.332	5.13102	4.99014		21.332	4.92627	4.81202		21.332	4.7627	4.61149		21.332	4.44165	4.42443
21.432	5.14209	4.99512		21.432	4.9292	4.81609		21.432	4.76855	4.61539		21.432	4.46069	4.42774
21.532	5.14567	5.00005		21.532	4.94287	4.82012		21.532	4.77441	4.61925		21.532	4.45581	4.431
21.632	5.15251	5.00492		21.632	4.94385	4.8241		21.632	4.77783	4.62306		21.632	4.46167	4.43421
21.732	5.15674	5.00975		21.732	4.94824	4.82803		21.732	4.78857	4.62683		21.732	4.4668	4.43739
21.832	5.16553	5.01452		21.832	4.96045	4.83192		21.832	4.79541	4.63056		21.832	4.4729	4.44053
21.932	5.18555	5.01925		21.932	4.9624	4.83576		21.932	4.79736	4.63424		21.932	4.47778	4.44363
22.032	5.1945	5.02393		22.032	4.9707	4.83957		22.032	4.80957	4.63788		22.032	4.47974	4.44669
22.132	5.20036	5.02856		22.132	4.96729	4.84332		22.132	4.80029	4.64148		22.132	4.49487	4.44972
22.232	5.20996	5.03314		22.232	4.97754	4.84704		22.232	4.80127	4.64503		22.232	4.50903	4.4527
22.332	5.19515	5.03767		22.332	4.98193	4.85071		22.332	4.80859	4.64855		22.332	4.50806	4.45565
22.432	5.20101	5.04216		22.432	4.97754	4.85434		22.432	4.79932	4.65202		22.432	4.51685	4.45856
22.532	5.19645	5.0466		22.532	4.98584	4.85793		22.532	4.81006	4.65545		22.532	4.52026	4.46144
22.632	5.20199	5.051		22.632	5.00049	4.86148		22.632	4.81982	4.65885		22.632	4.52368	4.46428
22.732	5.20882	5.05535		22.732	5.00098	4.86499		22.732	4.82935	4.6622		22.732	4.54224	4.46708
22.832	5.19987	5.05966		22.832	4.99951	4.86846		22.832	4.8418	4.66551		22.832	4.55005	4.46985
22.932	5.22087	5.06392		22.932	5.00293	4.87189		22.932	4.8501	4.66879		22.932	4.54028	4.47258
23.032	5.22412	5.06814		23.032	5.01611	4.87528		23.032	4.84424	4.67203		23.032	4.55249	4.47528
23.132	5.243	5.07231		23.132	5.02197	4.87863		23.132	4.84717	4.67523		23.132	4.55981	4.47795
23.232	5.2443	5.07644		23.232	5.03931	4.88194		23.232	4.86279	4.6784		23.232	4.5752	4.48058
23.332	5.23877	5.08053		23.332	5.05029	4.88522		23.332	4.87158	4.68152		23.332	4.59009	4.48318
23.432	5.24854	5.08458		23.432	5.04199	4.88846		23.432	4.87158	4.68461		23.432	4.5896	4.48575
23.532	5.2557	5.08858		23.532	5.0415	4.89166		23.532	4.87354	4.68767		23.532	4.5979	4.48828
23.632	5.25098	5.09254		23.632	5.04199	4.89482		23.632	4.88428	4.69069		23.632	4.60962	4.49078
23.732	5.24886	5.09647		23.732	5.04297	4.89795		23.732	4.87842	4.69367		23.732	4.61743	4.49326
23.832	5.25325	5.10035		23.832	5.05859	4.90105		23.832	4.89795	4.69662		23.832	4.62231	4.4957
23.932	5.26253	5.10419		23.932	5.04639	4.9041		23.932	4.90576	4.69954		23.932	4.6394	4.49811
24.032	5.2723	5.10799		24.032	5.04248	4.90713		24.032	4.89844	4.70242		24.032	4.63892	4.50049
24.132	5.26774	5.11176		24.132	5.04004	4.91012		24.132	4.91528	4.70527		24.132	4.6272	4.50284
24.232	5.27034	5.11548		24.232	5.04858	4.91307		24.232	4.92334	4.70809		24.232	4.64233	4.50516
24.332	5.27995	5.11917		24.332	5.05518	4.91599		24.332	4.93799	4.71087		24.332	4.63648	4.50745
24.432	5.28792	5.12282		24.432	5.06104	4.91888		24.432	4.94092	4.71362		24.432	4.65649	4.50971
24.532	5.29883	5.12643		24.532	5.0752	4.92174		24.532	4.9502	4.71634		24.532	4.65796	4.51195
24.632	5.3068	5.13		24.632	5.07373	4.92456		24.632	4.95068	4.71903		24.632	4.66333	4.51416
24.732	5.30566	5.13354		24.732	5.08203	4.92735		24.732	4.95532	4.72169		24.732	4.66919	4.51634
24.832	5.30762	5.13704		24.832	5.09033	4.93011		24.832	4.96924	4.72431		24.832	4.67944	4.51849
24.932	5.30452	5.1405		24.932	5.10229	4.93284		24.932	4.97559	4.72691		24.932	4.6814	4.52062
25.032	5.31348	5.14393		25.032	5.10254	4.93553		25.032	4.979	4.72947		25.032	4.69702	4.52271
25.132	5.32617	5.14732		25.132	5.11157	4.9382		25.132	4.98291	4.73201		25.132	4.70825	4.52479
25.232	5.31982	5.15068		25.232	5.11768	4.94083		25.232	4.98975	4.73451		25.232	4.70728	4.52683
25.332	5.32227	5.154		25.332	5.11963	4.94344		25.332	4.99609	4.73699		25.332	4.71216	4.52885
25.432	5.33399	5.15729		25.432	5.11963	4.94602		25.432	4.99902	4.73944		25.432	4.71118	4.53085
25.532	5.34782	5.16055		25.532	5.12988	4.94856		25.532	5.00439	4.74186		25.532	4.72681	4.53282
25.632	5.33854	5.16377		25.632	5.12354	4.95108		25.632	5.00342	4.74425		25.632	4.73999	4.53477
25.732	5.3527	5.16696		25.732	5.13184	4.95357		25.732	5.00342	4.74661		25.732	4.74561	4.53669
25.832	5.35596	5.17011		25.832	5.13232	4.95603		25.832	5.00171	4.74895		25.832	4.75366	4.53859
25.932	5.34782	5.17324		25.932	5.12988	4.95846		25.932	5.01611	4.75126		25.932	4.74683	4.54046
26.032	5.36328	5.17633		26.032	5.13428	4.96087		26.032	5.0249	4.75354		26.032	4.75171	4.54231
26.132	5.35824	5.17939		26.132	5.14087	4.96324		26.132	5.01563	4.7558		26.132	4.75708	4.54414
26.232	5.35173	5.18242		26.232	5.14404	4.96559		26.232	5.0249	4.75803		26.232	4.76782	4.54595
26.332	5.36507	5.18541		26.332	5.15186	4.96792		26.332	5.03174	4.76023		26.332	4.77246	4.54773
26.432	5.36588	5.18838		26.432	5.15625	4.97022		26.432	5.02539	4.76241		26.432	4.77808	4.54949
26.532	5.35856	5.19131		26.532	5.16846	4.97249		26.532	5.02344	4.76457		26.532	4.76245	4.55123
26.632	5.36654	5.19422		26.632	5.1709	4.97473		26.632	5.02368	4.76669		26.632	4.7605	4.55294
26.732	5.37663	5.19709		26.732	5.17163	4.97695		26.732	5.03223	4.7688		26.732	4.77051	4.55464
26.832	5.38184	5.19994		26.832	5.17627	4.97915		26.832	5.0459	4.77088		26.832	4.77466	4.55631
26.932	5.39046	5.20275		26.932	5.17725	4.98132		26.932	5.03418	4.77293		26.932	4.78394	4.55796
27.032	5.39795	5.20554		27.032	5.18115	4.98346		27.032	5.05103	4.77496		27.032	4.77612	4.55959
27.132	5.39941	5.2083		27.132	5.19287	4.98558		27.132	5.05811	4.77697		27.132	4.77905	4.56121
27.232	5.40462	5.21103		27.232	5.19702	4.98768		27.232	5.05396	4.77896		27.232	4.78125	4.5628
27.332	5.41878	5.21373		27.332	5.19653	4.98975		27.332	5.05811	4.78092		27.332	4.79224	4.56437
27.432	5.42008	5.2164		27.432	5.20752	4.9918		27.432	5.05347	4.78286		27.432	4.79272	4.56592
27.532	5.41781	5.21905		27.532	5.21387	4.99382		27.532	5.06348	4.78477		27.532	4.7854	4.56745
27.632	5.42171	5.22167		27.632	5.22266	4.99583		27.632	5.06006	4.78667		27.632	4.78247	4.56897
27.732	5.42643	5.22426		27.732	5.22388	4.99781		27.732	5.05615	4.78854		27.732	4.79517	4.57046
27.832	5.4305	5.22682		27.832	5.22314	4.99976		27.832	5.06445	4.79039		27.832	4.79517	4.57194
27.932	5.44157	5.22936		27.932	5.21338	5.0017		27.932	5.07373	4.79222		27.932	4.78687	4.57339
28.032	5.43587	5.23188		28.032	5.21729	5.00361		28.032	5.08057	4.79403		28.032	4.78491	4.57483
28.132	5.43441	5.23436		28.132	5.2251	5.0055		28.132	5.08057	4.79581		28.132	4.78931	4.57625
28.232	5.43457	5.23682		28.232	5.22119	5.00737		28.232	5.0708	4.79758		28.232	4.79102	4.57766
28.332	5.42952	5.23926		28.332	5.22705	5.00922		28.332	5.07373	4.79933		28.332	4.79297	4.57904
28.432	5.42334	5.24167		28.432	5.2168	5.01105		28.432	5.07764	4.80105		28.432	4.79956	4.58041
28.532	5.43652	5.24405		28.532	5.23145	5.01285		28.532	5.08447	4.80276		28.532	4.78589	4.58176
28.632	5.4471	5.24642		28.632	5.23438	5.01464		28.632	5.08154	4.80444		28.632	4.79272	4.5831
28.732	5.45524	5.24875		28.732	5.2417	5.0164		28.732	5.08643	4.80611		28.732	4.78442	4.58442
28.832	5.45296	5.25107		28.832	5.24341	5.01815		28.832	5.09033	4.80776		28.832	4.79077	4.58572
28.932	5.46126	5.25335		28.932	5.25293	5.01988		28.932	5.0835	4.80938		28.932	4.79321	4.587
29.032	5.4585	5.25562		29.032	5.25244	5.02158		29.032	5.08008	4.81099		29.032	4.80005	4.58827
29.132	5.45752	5.25786		29.132	5.2749	5.02327		29.132	5.07666	4.81258		29.132	4.81079	4.58952
29.232	5.4554	5.26008		29.232	5.27344	5.02494		29.232	5.0835	4.81416		29.232	4.8103	4.59076
29.332	5.46175	5.26228		29.332	5.27881	5.02658		29.332	5.09277	4.81571		29.332	4.8103	4.59198
29.432	5.46338	5.26445		29.432	5.27295	5.02821		29.432	5.08887	4.81724		29.432	4.81763	4.59319
29.532	5.46305	5.2666		29.532	5.27246	5.02983		29.532	5.09131	4.81876		29.532	4.81226	4.59438
29.632	5.46826	5.26873		29.632	5.27051	5.03142		29.632	5.09082	4.82026		29.632	4.81567	4.59556
29.732	5.46729	5.27084		29.732	5.2793	5.03299		29.732	5.1001	4.82175		29.732	4.83276	4.59672
29.832	5.48226	5.27292		29.832	5.27734	5.03455		29.832	5.09717	4.82321		29.832	4.82544	4.59787
29.932	5.47428	5.27498		29.932	5.2749	5.03609		29.932	5.08447	4.82466		29.932	4.82593	4.599
30.032	5.47119	5.27703		30.032	5.28418	5.03761		30.032	5.08154	4.82609		30.032	4.82935	4.60012
30.132	5.47184	5.27905		30.132	5.28369	5.03911		30.132	5.09717	4.82751		30.132	4.8269	4.60122
30.232	5.47738	5.28105		30.232	5.29639	5.0406		30.232	5.10693	4.82891		30.232	4.82642	4.60232
30.332	5.48535	5.28303		30.332	5.29492	5.04207		30.332	5.11523	4.83029		30.332	4.83765	4.60339
30.432	5.48161	5.28499		30.432	5.29443	5.04352		30.432	5.10937	4.83165		30.432	4.84351	4.60446
30.532	5.49414	5.28693		30.532	5.29004	5.04496		30.532	5.10791	4.83301		30.532	4.85083	4.60551
30.632	5.48909	5.28885		30.632	5.29541	5.04638		30.632	5.10059	4.83434		30.632	4.84937	4.60655
30.732	5.48942	5.29075		30.732	5.30078	5.04779		30.732	5.10254	4.83566		30.732	4.84106	4.60757
30.832	5.49202	5.29263		30.832	5.29883	5.04917		30.832	5.10889	4.83696		30.832	4.8479	4.60858
30.932	5.49967	5.29449		30.932	5.29443	5.05055		30.932	5.10937	4.83825		30.932	4.85132	4.60958
31.032	5.49984	5.29633		31.032	5.30176	5.0519		31.032	5.10986	4.83953		31.032	4.85864	4.61057
31.132	5.49658	5.29815		31.132	5.31006	5.05325		31.132	5.12256	4.84079		31.132	4.86157	4.61154
31.232	5.49723	5.29995		31.232	5.30908	5.05457		31.232	5.11768	4.84203		31.232	4.85083	4.6125
31.332	5.50407	5.30174		31.332	5.30957	5.05588		31.332	5.12891	4.84326		31.332	4.85425	4.61345
31.432	5.50244	5.30351		31.432	5.31445	5.05718		31.432	5.12695	4.84448		31.432	4.85913	4.61439
31.532	5.49821	5.30525		31.532	5.31445	5.05846		31.532	5.13086	4.84568		31.532	4.86792	4.61532
31.632	5.49626	5.30698		31.632	5.31787	5.05973		31.632	5.13428	4.84687		31.632	4.87378	4.61623
31.732	5.50016	5.3087		31.732	5.32275	5.06098		31.732	5.14209	4.84804		31.732	4.87036	4.61714
31.832	5.50732	5.31039		31.832	5.31104	5.06222		31.832	5.12402	4.8492		31.832	4.87183	4.61803
31.932	5.52132	5.31207		31.932	5.32617	5.06344		31.932	5.1333	4.85035		31.932	4.87524	4.61891
32.032	5.52816	5.31373		32.032	5.32275	5.06465		32.032	5.13281	4.85149		32.032	4.88647	4.61978
32.132	5.52686	5.31537		32.132	5.32568	5.06585		32.132	5.12354	4.85261		32.132	4.8938	4.62064
32.232	5.52295	5.317		32.232	5.33105	5.06703		32.232	5.12329	4.85371		32.232	4.89917	4.62149
32.332	5.52295	5.31861		32.332	5.3291	5.0682		32.332	5.11475	4.85481		32.332	4.92017	4.62233
32.432	5.5236	5.3202		32.432	5.32373	5.06936		32.432	5.10986	4.85589		32.432	4.92749	4.62315
32.532	5.52555	5.32178		32.532	5.32275	5.0705		32.532	5.11426	4.85696		32.532	4.94409	4.62397
32.632	5.53141	5.32334		32.632	5.31396	5.07163		32.632	5.13135	4.85802		32.632	4.94458	4.62478
32.732	5.52262	5.32488		32.732	5.3208	5.07275		32.732	5.14111	4.85906		32.732	4.94458	4.62557
32.832	5.53467	5.32641		32.832	5.32129	5.07385		32.832	5.13086	4.8601		32.832	4.9397	4.62636
32.932	5.53467	5.32792		32.932	5.31348	5.07494		32.932	5.13818	4.86112		32.932	4.93872	4.62714
33.032	5.54899	5.32942		33.032	5.31836	5.07602		33.032	5.13672	4.86213		33.032	4.93921	4.6279
33.132	5.53841	5.3309		33.132	5.31787	5.07709		33.132	5.125	4.86312		33.132	4.93188	4.62866
33.232	5.55583	5.33237		33.232	5.31689	5.07815		33.232	5.12744	4.86411		33.232	4.93823	4.62941
33.332	5.54541	5.33382		33.332	5.30664	5.07919		33.332	5.12036	4.86508		33.332	4.92847	4.63015
33.432	5.55778	5.33525		33.432	5.3125	5.08022		33.432	5.13672	4.86605		33.432	4.93579	4.63088
33.532	5.56657	5.33667		33.532	5.30469	5.08124		33.532	5.13232	4.867		33.532	4.93677	4.6316
33.632	5.57178	5.33808		33.632	5.29395	5.08225		33.632	5.13574	4.86794		33.632	4.94702	4.63231
33.732	5.57308	5.33947		33.732	5.28516	5.08324		33.732	5.14551	4.86887		33.732	4.93384	4.63301
33.832	5.58187	5.34085		33.832	5.27539	5.08423		33.832	5.1377	4.86979		33.832	4.9187	4.63371
33.932	5.57699	5.34221		33.932	5.27344	5.0852		33.932	5.13916	4.8707		33.932	4.91479	4.63439
34.032	5.58122	5.34356		34.032	5.28516	5.08616		34.032	5.14404	4.8716		34.032	4.91626	4.63507
34.132	5.57633	5.3449		34.132	5.29688	5.08712		34.132	5.14404	4.87249		34.132	4.89819	4.63573
34.232	5.59131	5.34622		34.232	5.30127	5.08806		34.232	5.16357	4.87336		34.232	4.91089	4.63639
34.332	5.59359	5.34753		34.332	5.30713	5.08899		34.332	5.17432	4.87423		34.332	4.92578	4.63705
34.432	5.60449	5.34882		34.432	5.30615	5.08991		34.432	5.16846	4.87509		34.432	4.92285	4.63769
34.532	5.60986	5.3501		34.532	5.3081	5.09081		34.532	5.16846	4.87593		34.532	4.91821	4.63832
34.632	5.60514	5.35137		34.632	5.30469	5.09171		34.632	5.18115	4.87677		34.632	4.91284	4.63895
34.732	5.62109	5.35263		34.732	5.30127	5.0926		34.732	5.1936	4.8776		34.732	4.90991	4.63957
34.832	5.6307	5.35387		34.832	5.30908	5.09348		34.832	5.18335	4.87842		34.832	4.92407	4.64018
34.932	5.63623	5.3551		34.932	5.33203	5.09435		34.932	5.1853	4.87923		34.932	4.92847	4.64079
35.032	5.63997	5.35632		35.032	5.34692	5.09521		35.032	5.19824	4.88003		35.032	4.93677	4.64138
35.132	5.64795	5.35752		35.132	5.354	5.09606		35.132	5.18994	4.88082		35.132	4.94531	4.64197
35.232	5.65853	5.35871		35.232	5.36401	5.09689		35.232	5.19067	4.8816		35.232	4.93921	4.64255
35.332	5.66618	5.35989		35.332	5.37549	5.09772		35.332	5.19214	4.88237		35.332	4.94849	4.64313
35.432	5.6652	5.36106		35.432	5.37891	5.09854		35.432	5.19287	4.88313		35.432	4.96997	4.6437
35.532	5.67985	5.36221		35.532	5.40234	5.09936		35.532	5.19287	4.88388		35.532	4.97095	4.64426
35.632	5.68311	5.36336		35.632	5.40063	5.10016		35.632	5.1897	4.88463		35.632	4.9895	4.64481
35.732	5.68083	5.36449		35.732	5.40674	5.10095		35.732	5.17871	4.88537		35.732	5.00293	4.64535
35.832	5.6875	5.36561		35.832	5.4104	5.10173		35.832	5.17822	4.88609		35.832	4.99438	4.64589
35.932	5.70964	5.36672		35.932	5.42578	5.10251		35.932	5.17969	4.88681		35.932	5.00488	4.64643
36.032	5.71305	5.36781		36.032	5.41846	5.10327		36.032	5.16895	4.88753		36.032	5.0083	4.64695
36.132	5.71533	5.3689		36.132	5.42529	5.10403		36.132	5.16626	4.88823		36.132	5.01782	4.64747
36.232	5.71875	5.36997		36.232	5.4292	5.10478		36.232	5.17773	4.88892		36.232	5.01758	4.64798
36.332	5.72884	5.37104		36.332	5.44165	5.10552		36.332	5.17334	4.88961		36.332	5.02808	4.64849
36.432	5.73112	5.37209		36.432	5.45386	5.10625		36.432	5.18604	4.89029		36.432	5.03149	4.64899
36.532	5.71403	5.37313		36.532	5.46484	5.10697		36.532	5.18652	4.89096		36.532	5.02759	4.64949
36.632	5.71159	5.37416		36.632	5.46899	5.10769		36.632	5.18311	4.89162		36.632	5.02612	4.64997
36.732	5.69775	5.37518		36.732	5.4707	5.10839		36.732	5.19067	4.89228		36.732	5.00952	4.65045
36.832	5.69336	5.37619		36.832	5.45557	5.10909		36.832	5.2002	4.89293		36.832	5.00122	4.65093
36.932	5.70378	5.37719		36.932	5.45459	5.10978		36.932	5.19312	4.89357		36.932	4.99927	4.6514
37.032	5.69369	5.37818		37.032	5.45117	5.11047		37.032	5.19556	4.8942		37.032	4.99194	4.65186
37.132	5.70296	5.37916		37.132	5.43213	5.11114		37.132	5.20532	4.89483		37.132	4.9873	4.65232
37.232	5.69727	5.38013		37.232	5.43604	5.11181		37.232	5.2002	4.89544		37.232	4.98706	4.65277
37.332	5.69971	5.38109		37.332	5.42041	5.11247		37.332	5.19971	4.89606		37.332	4.97119	4.65322
37.432	5.69857	5.38204		37.432	5.42603	5.11312		37.432	5.18774	4.89666		37.432	4.9707	4.65366
37.532	5.69369	5.38297		37.532	5.41724	5.11377		37.532	5.19824	4.89726		37.532	4.96899	4.6541
37.632	5.69303	5.3839		37.632	5.42627	5.1144		37.632	5.22119	4.89785		37.632	4.9812	4.65453
37.732	5.67969	5.38482		37.732	5.41699	5.11503		37.732	5.21191	4.89843		37.732	4.96582	4.65495
37.832	5.68604	5.38573		37.832	5.42139	5.11566		37.832	5.2124	4.89901		37.832	4.97485	4.65537
37.932	5.68343	5.38663		37.932	5.4231	5.11627		37.932	5.20532	4.89958		37.932	4.97144	4.65579
38.032	5.67969	5.38753		38.032	5.4165	5.11688		38.032	5.21021	4.90014		38.032	4.96704	4.65619
38.132	5.68229	5.38841		38.132	5.42603	5.11748		38.132	5.21045	4.9007		38.132	4.96265	4.6566
38.232	5.68424	5.38928		38.232	5.42871	5.11808		38.232	5.20313	4.90125		38.232	4.97168	4.657
38.332	5.69661	5.39015		38.332	5.43506	5.11867		38.332	5.19629	4.90179		38.332	4.97339	4.65739
38.432	5.69678	5.391		38.432	5.43408	5.11925		38.432	5.20068	4.90233		38.432	4.97949	4.65778
38.532	5.69059	5.39185		38.532	5.42432	5.11982		38.532	5.20557	4.90286		38.532	4.9856	4.65816
38.632	5.69661	5.39269		38.632	5.42798	5.12039		38.632	5.20459	4.90339		38.632	5.00024	4.65854
38.732	5.69092	5.39352		38.732	5.43115	5.12095		38.732	5.20239	4.9039		38.732	4.98633	4.65892
38.832	5.69661	5.39434		38.832	5.42822	5.12151		38.832	5.20801	4.90442		38.832	4.99976	4.65929
38.932	5.70801	5.39515		38.932	5.44141	5.12206		38.932	5.20557	4.90493		38.932	4.99854	4.65965
39.032	5.71012	5.39595		39.032	5.43286	5.1226		39.032	5.21289	4.90543		39.032	5.00464	4.66001
39.132	5.70589	5.39675		39.132	5.43213	5.12314		39.132	5.22217	4.90592		39.132	4.99097	4.66037
39.232	5.71419	5.39754		39.232	5.42627	5.12367		39.232	5.2251	4.90641		39.232	4.99048	4.66072
39.332	5.70394	5.39831		39.332	5.43457	5.1242		39.332	5.22119	4.9069		39.332	4.99219	4.66107
39.432	5.71468	5.39909		39.432	5.4292	5.12471		39.432	5.21704	4.90737		39.432	4.99536	4.66141
39.532	5.71273	5.39985		39.532	5.44092	5.12523		39.532	5.20947	4.90785		39.532	4.98364	4.66175
39.632	5.70638	5.4006		39.632	5.44092	5.12573		39.632	5.2168	4.90831		39.632	4.99536	4.66208
39.732	5.71826	5.40135		39.732	5.44385	5.12624		39.732	5.21143	4.90878		39.732	5.0022	4.66241
39.832	5.71924	5.40209		39.832	5.45459	5.12673		39.832	5.22266	4.90923		39.832	5.00171	4.66274
39.932	5.7181	5.40282		39.932	5.45508	5.12722		39.932	5.2168	4.90968		39.932	5.01196	4.66306
40.032	5.71289	5.40355		40.032	5.4624	5.12771		40.032	5.21118	4.91013		40.032	5.00903	4.66338
40.132	5.71289	5.40427		40.132	5.45703	5.12818		40.132	5.22412	4.91057		40.132	5.01978	4.66369
40.232	5.71533	5.40498		40.232	5.46191	5.12866		40.232	5.22119	4.91101		40.232	5.02564	4.664
40.332	5.71419	5.40568		40.332	5.45264	5.12913		40.332	5.23584	4.91144		40.332	5.03027	4.66431
40.432	5.7111	5.40637		40.432	5.46338	5.12959		40.432	5.22461	4.91186		40.432	5.04028	4.66461
40.532	5.71549	5.40706		40.532	5.47485	5.13005		40.532	5.23584	4.91229		40.532	5.05005	4.66491
40.632	5.72021	5.40774		40.632	5.47559	5.1305		40.632	5.23438	4.9127		40.632	5.04517	4.66521
40.732	5.71289	5.40842		40.732	5.4751	5.13095		40.732	5.23535	4.91311		40.732	5.04785	4.6655
40.832	5.71875	5.40909		40.832	5.479	5.13139		40.832	5.23657	4.91352		40.832	5.04712	4.66578
40.932	5.71191	5.40975		40.932	5.47607	5.13183		40.932	5.23438	4.91392		40.932	5.03442	4.66607
41.032	5.70394	5.4104		41.032	5.49023	5.13226		41.032	5.23779	4.91432		41.032	5.04492	4.66635
41.132	5.71566	5.41105		41.132	5.48291	5.13268		41.132	5.23291	4.91471		41.132	5.05835	4.66663
41.232	5.71712	5.41169		41.232	5.48779	5.13311		41.232	5.24316	4.9151		41.232	5.04321	4.6669
41.332	5.7207	5.41232		41.332	5.48877	5.13352		41.332	5.23242	4.91548		41.332	5.052	4.66717
41.432	5.7238	5.41295		41.432	5.49487	5.13394		41.432	5.23535	4.91586		41.432	5.0437	4.66744
41.532	5.71875	5.41357		41.532	5.49072	5.13434		41.532	5.23975	4.91623		41.532	5.04907	4.6677
41.632	5.71175	5.41418		41.632	5.50342	5.13475		41.632	5.23682	4.91661		41.632	5.06348	4.66796
41.732	5.7137	5.41479		41.732	5.49927	5.13515		41.732	5.23926	4.91697		41.732	5.06665	4.66822
41.832	5.70833	5.41539		41.832	5.50879	5.13554		41.832	5.23877	4.91733		41.832	5.05786	4.66847
41.932	5.71842	5.41598		41.932	5.50439	5.13593		41.932	5.24414	4.91769		41.932	5.07642	4.66872
42.032	5.70947	5.41657		42.032	5.51465	5.13632		42.032	5.25342	4.91804		42.032	5.07349	4.66897
42.132	5.71647	5.41716		42.132	5.52588	5.1367		42.132	5.25391	4.91839		42.132	5.08032	4.66921
42.232	5.71566	5.41773		42.232	5.52588	5.13707		42.232	5.25244	4.91874		42.232	5.07349	4.66945
42.332	5.71143	5.41831		42.332	5.5293	5.13745		42.332	5.26074	4.91908		42.332	5.06958	4.66969
42.432	5.72607	5.41887		42.432	5.51318	5.13781		42.432	5.25708	4.91942		42.432	5.07031	4.66993
42.532	5.72087	5.41943		42.532	5.52588	5.13818		42.532	5.25586	4.91975		42.532	5.07349	4.67016
42.632	5.72217	5.41998		42.632	5.52588	5.13854		42.632	5.26709	4.92008		42.632	5.07544	4.67039
42.732	5.72803	5.42053		42.732	5.52197	5.13889		42.732	5.26294	4.9204		42.732	5.07129	4.67061
42.832	5.72673	5.42107		42.832	5.52734	5.13924		42.832	5.26904	4.92073		42.832	5.08276	4.67084
42.932	5.72087	5.42161		42.932	5.51807	5.13959		42.932	5.2583	4.92104		42.932	5.08423	4.67106
43.032	5.72868	5.42214		43.032	5.51953	5.13994		43.032	5.26611	4.92136		43.032	5.07861	4.67128
43.132	5.7277	5.42267		43.132	5.51611	5.14028		43.132	5.26514	4.92167		43.132	5.08569	4.67149
43.232	5.72803	5.42319		43.232	5.53125	5.14061		43.232	5.25073	4.92198		43.232	5.08106	4.6717
43.332	5.72314	5.4237		43.332	5.53906	5.14094		43.332	5.25439	4.92228		43.332	5.09302	4.67191
43.432	5.72542	5.42421		43.432	5.5415	5.14127		43.432	5.2544	4.92258		43.432	5.08911	4.67212
43.532	5.71989	5.42472		43.532	5.53931	5.1416		43.532	5.26074	4.92288		43.532	5.09106	4.67233
43.632	5.71387	5.42522		43.632	5.54639	5.14192		43.632	5.26123	4.92317		43.632	5.09106	4.67253
43.732	5.71794	5.42571		43.732	5.55225	5.14223		43.732	5.25488	4.92346		43.732	5.09082	4.67273
43.832	5.71077	5.4262		43.832	5.54639	5.14255		43.832	5.25732	4.92375		43.832	5.10474	4.67292
43.932	5.70361	5.42668		43.932	5.5459	5.14286		43.932	5.27197	4.92403		43.932	5.09668	4.67312
44.032	5.71452	5.42716		44.032	5.54346	5.14316		44.032	5.26416	4.92431		44.032	5.10938	4.67331
44.132	5.72738	5.42764		44.132	5.53809	5.14347		44.132	5.27002	4.92459		44.132	5.11646	4.6735
44.232	5.71989	5.4281		44.232	5.53076	5.14377		44.232	5.26904	4.92486		44.232	5.11987	4.67369
44.332	5.71045	5.42857		44.332	5.53662	5.14406		44.332	5.2749	4.92513		44.332	5.1145	4.67387
44.432	5.71663	5.42903		44.432	5.53076	5.14436		44.432	5.27051	4.9254		44.432	5.12329	4.67406
44.532	5.70557	5.42948		44.532	5.521	5.14464		44.532	5.271	4.92566		44.532	5.12671	4.67424
44.632	5.71403	5.42993		44.632	5.52002	5.14493		44.632	5.27197	4.92592		44.632	5.13281	4.67441
44.732	5.7181	5.43038		44.732	5.521	5.14521		44.732	5.27588	4.92618		44.732	5.12866	4.67459
44.832	5.72217	5.43082		44.832	5.5293	5.14549		44.832	5.26904	4.92643		44.832	5.12549	4.67476
44.932	5.7124	5.43126		44.932	5.53516	5.14577		44.932	5.271	4.92669		44.932	5.13208	4.67494
45.032	5.72624	5.43169		45.032	5.5376	5.14604		45.032	5.2749	4.92694		45.032	5.14185	4.67511
45.132	5.72314	5.43211		45.132	5.54541	5.14631		45.132	5.28125	4.92718		45.132	5.13696	4.67527
45.232	5.71826	5.43254		45.232	5.54639	5.14658		45.232	5.28223	4.92743		45.232	5.13794	4.67544
45.332	5.72119	5.43296		45.332	5.54883	5.14684		45.332	5.27466	4.92767		45.332	5.13574	4.6756
45.432	5.71745	5.43337		45.432	5.53564	5.14711		45.432	5.26904	4.9279		45.432	5.14624	4.67576
45.532	5.72607	5.43378		45.532	5.53125	5.14736		45.532	5.26221	4.92814		45.532	5.1438	4.67592
45.632	5.71956	5.43419		45.632	5.54639	5.14762		45.632	5.25806	4.92837		45.632	5.13892	4.67608
45.732	5.71875	5.43459		45.732	5.54443	5.14787		45.732	5.25732	4.9286		45.732	5.14429	4.67623
45.832	5.71761	5.43498		45.832	5.53564	5.14812		45.832	5.25732	4.92883		45.832	5.15234	4.67639
45.932	5.72738	5.43538		45.932	5.53955	5.14837		45.932	5.26563	4.92905		45.932	5.14722	4.67654
46.032	5.72266	5.43577		46.032	5.55078	5.14861		46.032	5.26074	4.92927		46.032	5.15698	4.67669
46.132	5.73258	5.43615		46.132	5.54053	5.14885		46.132	5.25635	4.92949		46.132	5.14673	4.67684
46.232	5.72542	5.43653		46.232	5.53467	5.14909		46.232	5.27148	4.92971		46.232	5.14478	4.67698
46.332	5.72705	5.43691		46.332	5.54932	5.14933		46.332	5.26733	4.92992		46.332	5.15015	4.67713
46.432	5.73291	5.43728		46.432	5.53613	5.14956		46.432	5.27832	4.93013		46.432	5.1438	4.67727
46.532	5.74121	5.43765		46.532	5.52881	5.14979		46.532	5.27441	4.93034		46.532	5.14478	4.67741
46.632	5.74268	5.43802		46.632	5.54053	5.15002		46.632	5.26221	4.93055		46.632	5.13599	4.67755
46.732	5.73893	5.43838		46.732	5.53125	5.15024		46.732	5.27734	4.93075		46.732	5.13647	4.67768
46.832	5.74007	5.43874		46.832	5.53418	5.15046		46.832	5.27148	4.93096		46.832	5.14087	4.67782
46.932	5.73665	5.43909		46.932	5.53223	5.15068		46.932	5.2583	4.93116		46.932	5.12817	4.67795
47.032	5.74854	5.43945		47.032	5.54346	5.1509		47.032	5.26904	4.93135		47.032	5.1272	4.67808
47.132	5.74463	5.43979		47.132	5.53174	5.15112		47.132	5.25928	4.93155		47.132	5.13354	4.67821
47.232	5.7596	5.44014		47.232	5.54248	5.15133		47.232	5.2583	4.93174		47.232	5.13208	4.67834
47.332	5.75635	5.44048		47.332	5.5376	5.15154		47.332	5.25244	4.93193		47.332	5.13355	4.67847
47.432	5.76188	5.44081		47.432	5.53369	5.15175		47.432	5.24463	4.93212		47.432	5.14478	4.6786
47.532	5.75016	5.44115		47.532	5.53027	5.15195		47.532	5.24707	4.93231		47.532	5.14111	4.67872
47.632	5.74251	5.44148		47.632	5.54248	5.15215		47.632	5.25146	4.93249		47.632	5.15112	4.67884
47.732	5.74561	5.4418		47.732	5.53516	5.15236		47.732	5.25146	4.93267		47.732	5.14819	4.67896
47.832	5.73975	5.44213		47.832	5.53076	5.15255		47.832	5.24609	4.93285		47.832	5.1355	4.67908
47.932	5.7373	5.44245		47.932	5.52246	5.15275		47.932	5.25342	4.93303		47.932	5.14844	4.6792
48.032	5.73747	5.44276		48.032	5.52197	5.15294		48.032	5.23926	4.9332		48.032	5.15698	4.67932
48.132	5.73421	5.44308		48.132	5.52197	5.15314		48.132	5.24805	4.93338		48.132	5.15991	4.67943
48.232	5.7334	5.44339		48.232	5.51611	5.15333		48.232	5.24463	4.93355		48.232	5.15503	4.67954
48.332	5.73226	5.44369		48.332	5.50879	5.15351		48.332	5.25244	4.93372		48.332	5.14575	4.67966
48.432	5.73258	5.444		48.432	5.5127	5.1537		48.432	5.25439	4.93389		48.432	5.15381	4.67977
48.532	5.73161	5.4443		48.532	5.52441	5.15388		48.532	5.25439	4.93405		48.532	5.16138	4.67987
48.632	5.73486	5.44459		48.632	5.51953	5.15406		48.632	5.25635	4.93421		48.632	5.16431	4.67998
48.732	5.73779	5.44489		48.732	5.51221	5.15424		48.732	5.25586	4.93438		48.732	5.17505	4.68009
48.832	5.73551	5.44518		48.832	5.50195	5.15442		48.832	5.25781	4.93454		48.832	5.177	4.68019
48.932	5.74268	5.44547		48.932	5.5166	5.15459		48.932	5.24854	4.93469		48.932	5.16553	4.6803
49.032	5.74072	5.44575		49.032	5.52393	5.15477		49.032	5.24316	4.93485		49.032	5.17212	4.6804
49.132	5.73649	5.44603		49.132	5.51611	5.15494		49.132	5.25537	4.93501		49.132	5.17505	4.6805
49.232	5.73193	5.44631		49.232	5.51465	5.15511		49.232	5.25146	4.93516		49.232	5.18042	4.6806
49.332	5.74365	5.44659		49.332	5.49805	5.15527		49.332	5.24414	4.93531		49.332	5.17847	4.6807
49.432	5.74365	5.44686		49.432	5.50244	5.15544		49.432	5.23877	4.93546		49.432	5.18677	4.6808
49.532	5.75537	5.44714		49.532	5.50879	5.1556		49.532	5.23877	4.9356		49.532	5.17358	4.68089
49.632	5.76042	5.4474		49.632	5.5	5.15576		49.632	5.24854	4.93575		49.632	5.18091	4.68099
49.732	5.75667	5.44767		49.732	5.51074	5.15592		49.732	5.23926	4.93589		49.732	5.18628	4.68108
49.832	5.76579	5.44793		49.832	5.50098	5.15608		49.832	5.23169	4.93604		49.832	5.17993	4.68118
49.932	5.75065	5.44819		49.932	5.4873	5.15624		49.932	5.2251	4.93618		49.932	5.177	4.68127
50.032	5.75928	5.44845		50.032	5.48926	5.15639		50.032	5.2251	4.93632		50.032	5.17993	4.68136
50.132	5.77067	5.4487		50.132	5.48877	5.15654		50.132	5.22754	4.93645		50.132	5.18091	4.68145
50.232	5.76351	5.44895		50.232	5.47607	5.15669		50.232	5.22656	4.93659		50.232	5.18237	4.68153
50.332	5.76514	5.4492		50.332	5.48389	5.15684		50.332	5.2124	4.93672		50.332	5.18774	4.68162
50.432	5.77295	5.44945		50.432	5.48291	5.15699		50.432	5.21973	4.93686		50.432	5.18384	4.68171
50.532	5.76774	5.4497		50.532	5.49219	5.15714		50.532	5.21777	4.93699		50.532	5.1853	4.68179
50.632	5.77376	5.44994		50.632	5.47803	5.15728		50.632	5.20752	4.93712		50.632	5.20044	4.68188
50.732	5.771	5.45018		50.732	5.48584	5.15742		50.732	5.21924	4.93725		50.732	5.18921	4.68196
50.832	5.78044	5.45041		50.832	5.4707	5.15756		50.832	5.20752	4.93737		50.832	5.18872	4.68204
50.932	5.7749	5.45065		50.932	5.48242	5.1577		50.932	5.20361	4.9375		50.932	5.19556	4.68212
51.032	5.77881	5.45088		51.032	5.48242	5.15784		51.032	5.19873	4.93762		51.032	5.19751	4.6822
51.132	5.77995	5.45111		51.132	5.4707	5.15797		51.132	5.18994	4.93774		51.132	5.19409	4.68228
51.232	5.78597	5.45134		51.232	5.479	5.15811		51.232	5.19287	4.93786		51.232	5.20532	4.68236
51.332	5.78597	5.45156		51.332	5.47021	5.15824		51.332	5.19971	4.93798		51.332	5.20532	4.68243
51.432	5.79639	5.45178		51.432	5.4707	5.15837		51.432	5.19336	4.9381		51.432	5.21558	4.68251
51.532	5.79508	5.452		51.532	5.47412	5.1585		51.532	5.2041	4.93822		51.532	5.22534	4.68258
51.632	5.78434	5.45222		51.632	5.4668	5.15863		51.632	5.19824	4.93833		51.632	5.22729	4.68266
51.732	5.79476	5.45244		51.732	5.46338	5.15876		51.732	5.19775	4.93845		51.732	5.22583	4.68273
51.832	5.80159	5.45265		51.832	5.46289	5.15888		51.832	5.19434	4.93856		51.832	5.23804	4.6828
51.932	5.78776	5.45286		51.932	5.45947	5.15901		51.932	5.18066	4.93867		51.932	5.2356	4.68287
52.032	5.79508	5.45307		52.032	5.46484	5.15913		52.032	5.18408	4.93878		52.032	5.24194	4.68294
52.132	5.79818	5.45328		52.132	5.46289	5.15925		52.132	5.18408	4.93889		52.132	5.23169	4.68301
52.232	5.79671	5.45348		52.232	5.46143	5.15937		52.232	5.18262	4.939		52.232	5.23853	4.68308
52.332	5.79443	5.45368		52.332	5.46436	5.15949		52.332	5.18604	4.9391		52.332	5.24731	4.68315
52.432	5.79769	5.45389		52.432	5.47559	5.15961		52.432	5.19141	4.93921		52.432	5.2439	4.68322
52.532	5.80257	5.45408		52.532	5.46533	5.15972		52.532	5.19287	4.93931		52.532	5.24976	4.68328
52.632	5.79215	5.45428		52.632	5.47949	5.15984		52.632	5.19824	4.93942		52.632	5.24487	4.68335
52.732	5.79443	5.45447		52.732	5.47461	5.15995		52.732	5.1897	4.93952		52.732	5.24829	4.68341
52.832	5.79378	5.45467		52.832	5.47803	5.16006		52.832	5.18311	4.93962		52.832	5.25659	4.68348
52.932	5.79313	5.45486		52.932	5.48389	5.16017		52.932	5.17725	4.93972		52.932	5.25415	4.68354
53.032	5.79606	5.45505		53.032	5.47998	5.16028		53.032	5.17163	4.93982		53.032	5.25415	4.6836
53.132	5.78988	5.45523		53.132	5.48438	5.16039		53.132	5.16846	4.93991		53.132	5.25317	4.68366
53.232	5.78743	5.45542		53.232	5.47705	5.1605		53.232	5.17041	4.94001		53.232	5.25366	4.68372
53.332	5.78955	5.4556		53.332	5.47949	5.1606		53.332	5.17188	4.9401		53.332	5.25171	4.68378
53.432	5.80648	5.45578		53.432	5.47119	5.16071		53.432	5.16797	4.9402		53.432	5.2605	4.68384
53.532	5.80192	5.45596		53.532	5.48096	5.16081		53.532	5.16065	4.94029		53.532	5.25806	4.6839
53.632	5.7959	5.45614		53.632	5.48877	5.16091		53.632	5.16846	4.94038		53.632	5.24243	4.68396
53.732	5.80583	5.45631		53.732	5.48853	5.16102		53.732	5.16406	4.94047		53.732	5.24341	4.68401
53.832	5.8055	5.45649		53.832	5.49854	5.16112		53.832	5.16699	4.94056		53.832	5.25122	4.68407
53.932	5.79964	5.45666		53.932	5.49463	5.16121		53.932	5.16602	4.94065		53.932	5.24976	4.68412
54.032	5.8042	5.45683		54.032	5.50342	5.16131		54.032	5.16602	4.94073		54.032	5.23364	4.68418
54.132	5.80159	5.457		54.132	5.50879	5.16141		54.132	5.16113	4.94082		54.132	5.23682	4.68423
54.232	5.79378	5.45716		54.232	5.49268	5.1615		54.232	5.15479	4.94091		54.232	5.23413	4.68429
54.332	5.79183	5.45733		54.332	5.49023	5.1616		54.332	5.15771	4.94099		54.332	5.22119	4.68434
54.432	5.79297	5.45749		54.432	5.49805	5.16169		54.432	5.15478	4.94107		54.432	5.22632	4.68439
54.532	5.79769	5.45765		54.532	5.49072	5.16178		54.532	5.14697	4.94116		54.532	5.22339	4.68444
54.632	5.80811	5.45781		54.632	5.4939	5.16187		54.632	5.15674	4.94124		54.632	5.23413	4.68449
54.732	5.81071	5.45797		54.732	5.50146	5.16196		54.732	5.15479	4.94132		54.732	5.22925	4.68454
54.832	5.82064	5.45813		54.832	5.49756	5.16205		54.832	5.14795	4.9414		54.832	5.22339	4.68459
54.932	5.83057	5.45828		54.932	5.50293	5.16214		54.932	5.13965	4.94148		54.932	5.22681	4.68464
55.032	5.83187	5.45843		55.032	5.50293	5.16223		55.032	5.15381	4.94155		55.032	5.22095	4.68469
55.132	5.83187	5.45858		55.132	5.50439	5.16231		55.132	5.1543	4.94163		55.132	5.21948	4.68474
55.232	5.83284	5.45873		55.232	5.51611	5.1624		55.232	5.15479	4.94171		55.232	5.21997	4.68478
55.332	5.82568	5.45888		55.332	5.51025	5.16248		55.332	5.15527	4.94178		55.332	5.21753	4.68483
55.432	5.83219	5.45903		55.432	5.5127	5.16257		55.432	5.15088	4.94185		55.432	5.21802	4.68488
55.532	5.84229	5.45918		55.532	5.51123	5.16265		55.532	5.14355	4.94193		55.532	5.21362	4.68492
55.632	5.84229	5.45932		55.632	5.5127	5.16273		55.632	5.15186	4.942		55.632	5.21069	4.68497
55.732	5.84619	5.45946		55.732	5.51611	5.16281		55.732	5.15479	4.94207		55.732	5.20093	4.68501
55.832	5.84196	5.4596		55.832	5.51318	5.16289		55.832	5.16406	4.94214		55.832	5.20288	4.68505
55.932	5.84326	5.45974		55.932	5.52002	5.16297		55.932	5.15332	4.94221		55.932	5.19702	4.6851
56.032	5.83968	5.45988		56.032	5.5166	5.16305		56.032	5.15283	4.94228		56.032	5.19507	4.68514
56.132	5.83805	5.46002		56.132	5.51855	5.16312		56.132	5.16846	4.94235		56.132	5.20728	4.68518
56.232	5.85124	5.46015		56.232	5.52686	5.1632		56.232	5.15039	4.94242		56.232	5.20288	4.68522
56.332	5.85824	5.46029		56.332	5.5293	5.16327		56.332	5.15234	4.94248		56.332	5.2063	4.68526
56.432	5.86051	5.46042		56.432	5.53711	5.16335		56.432	5.16406	4.94255		56.432	5.19604	4.6853
56.532	5.86084	5.46055		56.532	5.53662	5.16342		56.532	5.15674	4.94261		56.532	5.19458	4.68534
56.632	5.85612	5.46068		56.632	5.53613	5.16349		56.632	5.15186	4.94268		56.632	5.20776	4.68538
56.732	5.85726	5.46081		56.732	5.53857	5.16356		56.732	5.15869	4.94274		56.732	5.20288	4.68542
56.832	5.8527	5.46094		56.832	5.54004	5.16364		56.832	5.14453	4.94281		56.832	5.19751	4.68546
56.932	5.85531	5.46106		56.932	5.54053	5.16371		56.932	5.14404	4.94287		56.932	5.198	4.6855
57.032	5.85514	5.46119		57.032	5.55518	5.16377		57.032	5.15869	4.94293		57.032	5.19458	4.68554
57.132	5.85465	5.46131		57.132	5.54492	5.16384		57.132	5.15967	4.94299		57.132	5.18872	4.68557
57.232	5.85563	5.46143		57.232	5.55615	5.16391		57.232	5.14844	4.94305		57.232	5.18335	4.68561
57.332	5.87305	5.46155		57.332	5.55225	5.16398		57.332	5.15234	4.94311		57.332	5.17847	4.68565
57.432	5.87549	5.46167		57.432	5.552	5.16404		57.432	5.14697	4.94317		57.432	5.18994	4.68568
57.532	5.88363	5.46179		57.532	5.56055	5.16411		57.532	5.14404	4.94323		57.532	5.19653	4.68572
57.632	5.8916	5.46191		57.632	5.54395	5.16417		57.632	5.15625	4.94328		57.632	5.20532	4.68575
57.732	5.88656	5.46202		57.732	5.54053	5.16424		57.732	5.15381	4.94334		57.732	5.21606	4.68579
57.832	5.882	5.46214		57.832	5.54199	5.1643		57.832	5.15405	4.9434		57.832	5.19311	4.68582
57.932	5.88037	5.46225		57.932	5.54688	5.16436		57.932	5.16553	4.94345		57.932	5.17456	4.68585
58.032	5.87679	5.46236		58.032	5.54297	5.16443		58.032	5.14795	4.94351		58.032	5.17261	4.68589
58.132	5.88493	5.46247		58.132	5.52588	5.16449		58.132	5.1521	4.94356		58.132	5.17261	4.68592
58.232	5.89404	5.46258		58.232	5.52881	5.16455		58.232	5.15576	4.94361		58.232	5.16577	4.68595
58.332	5.89632	5.46269		58.332	5.53516	5.16461		58.332	5.1748	4.94367		58.332	5.17944	4.68598
58.432	5.90592	5.4628		58.432	5.53125	5.16467		58.432	5.1604	4.94372		58.432	5.17114	4.68601
58.532	5.9126	5.46291		58.532	5.54883	5.16472		58.532	5.17822	4.94377		58.532	5.17456	4.68604
58.632	5.91927	5.46301		58.632		5.16478		58.632	5.18066	4.94382		58.632	5.16724	4.68608
58.732		5.46312		58.732		5.16484		58.732	5.18359	4.94387		58.732	5.15942	4.68611
58.832		5.46322		58.832		5.16489		58.832	5.20361	4.94392		58.832	5.14917	4.68614
58.932		5.46332		58.932		5.16495		58.932	5.21533	4.94397		58.932		4.68616
59.032		5.46342		59.032		5.16501		59.032	5.21167	4.94402		59.032		4.68619
59.132		5.46352		59.132		5.16506		59.132	5.21533	4.94407		59.132		4.68622
59.232		5.46362		59.232		5.16511		59.232	5.20679	4.94411		59.232		4.68625
59.332		5.46372		59.332		5.16517		59.332		4.94416		59.332		4.68628
59.432		5.46382		59.432		5.16522		59.432		4.94421		59.432		4.68631
59.532		5.46392		59.532		5.16527		59.532		4.94425		59.532		4.68633
59.632		5.46401		59.632		5.16532		59.632		4.9443		59.632		4.68636
59.732		5.4641		59.732		5.16537		59.732		4.94434		59.732		4.68639
59.832		5.4642		59.832		5.16542		59.832		4.94439		59.832		4.68641
59.932		5.46429		59.932		5.16547		59.932		4.94443		59.932		4.68644
60.032		5.46438		60.032		4.09047		60.032		4.03093		60.032		4.68647
60.132		4.37738		60.132		4.04954		60.132		3.99009		60.132		3.84867
60.232		4.33814		60.232		4.00902		60.232		3.94966		60.232		3.80619
60.332		4.29925		60.332		3.9689		60.332		3.90965		60.332		3.76419
60.432		4.26071		60.432		3.92919		60.432		3.87004		60.432		3.72266
60.532		4.22252		60.532		3.88988		60.532		3.83082		60.532		3.68158
60.632		4.18466		60.632		3.85096		60.632		3.79201		60.632		3.64095
60.732		4.14715		60.732		3.81242		60.732		3.75359		60.732		3.60077
60.832		4.10997		60.832		3.77427		60.832		3.71556		60.832		3.56104
60.932		4.07313		60.932		3.73651		60.932		3.67792		60.932	4.93115	3.52174
61.032		4.03662		61.032		3.69912		61.032		3.64065		61.032	4.90161	3.48288
61.132		4.00043		61.132		3.66211		61.132		3.60376		61.132	4.85425	3.44445
61.232		3.96457		61.232		3.62546		61.232	4.80591	3.56725		61.232	4.79273	3.40644
61.332	5.27979	3.92904		61.332		3.58918		61.332	4.74195	3.53111		61.332	4.73511	3.36885
61.432	5.22445	3.89381		61.432		3.55327		61.432	4.71069	3.49533		61.432	4.68872	3.33167
61.532	5.19043	3.85891		61.532	4.91309	3.51772		61.532	4.67627	3.45992		61.532	4.62207	3.2949
61.632	5.17204	3.82432		61.632	4.8623	3.48252		61.632	4.6499	3.42487		61.632	4.5769	3.25855
61.732	5.14535	3.79004		61.732	4.85645	3.44767		61.732	4.6333	3.39017		61.732	4.54444	3.22259
61.832	5.10205	3.75607		61.832	4.82325	3.41318		61.832	4.59156	3.35582		61.832	4.49927	3.18703
61.932	5.05567	3.7224		61.932	4.78076	3.37903		61.932	4.55908	3.32182		61.932	4.47681	3.15186
62.032	5.04834	3.68903		62.032	4.73999	3.34521		62.032	4.52442	3.28816		62.032	4.44092	3.11708
62.132	5.00212	3.65596		62.132	4.7207	3.31175		62.132	4.48242	3.25485		62.132	4.4104	3.08268
62.232	4.95834	3.62319		62.232	4.68384	3.27861		62.232	4.45166	3.22187		62.232	4.375	3.04866
62.332	4.92578	3.59072		62.332	4.66406	3.2458		62.332	4.43116	3.18923		62.332	4.36694	3.01503
62.432	4.89209	3.55853		62.432	4.63525	3.21333		62.432	4.3999	3.15692		62.432	4.33154	2.98175
62.532	4.86719	3.52663		62.532	4.61035	3.18117		62.532	4.35889	3.12493		62.532	4.29614	2.94885
62.632	4.83057	3.49502		62.632	4.5957	3.14935		62.632	4.33276	3.09327		62.632	4.25903	2.91631
62.732	4.79444	3.46369		62.732	4.56421	3.11783		62.732	4.31421	3.06193		62.732	4.22876	2.88413
62.832	4.75716	3.43265		62.832	4.5315	3.08664		62.832	4.28247	3.03091		62.832	4.19897	2.8523
62.932	4.73861	3.40188		62.932	4.51172	3.05575		62.932	4.25903	3.00021		62.932	4.16626	2.82083
63.032	4.68929	3.37139		63.032	4.4812	3.02518		63.032	4.23511	2.96981		63.032	4.13989	2.7897
63.132	4.65707	3.34117		63.132	4.45044	2.99491		63.132	4.20141	2.93972		63.132	4.09815	2.75892
63.232	4.63037	3.31122		63.232	4.42114	2.96494		63.232	4.15332	2.90994		63.232	4.06812	2.72847
63.332	4.58577	3.28154		63.332	4.38574	2.93528		63.332	4.10547	2.88045		63.332	4.02515	2.69837
63.432	4.53516	3.25213		63.432	4.35522	2.90591		63.432	4.08008	2.85127		63.432	3.99683	2.66859
63.532	4.50081	3.22298		63.532	4.32031	2.87683		63.532	4.03833	2.82238		63.532	3.97119	2.63914
63.632	4.46208	3.19409		63.632	4.27783	2.84805		63.632	4.0105	2.79379		63.632	3.93775	2.61002
63.732	4.43522	3.16546		63.732	4.25513	2.81955		63.732	3.97778	2.76549		63.732	3.90698	2.58122
63.832	4.38835	3.13709		63.832	4.23901	2.79134		63.832	3.9541	2.73747		63.832	3.87183	2.55274
63.932	4.34652	3.10897		63.932	4.17578	2.76342		63.932	3.92261	2.70973		63.932	3.84473	2.52456
64.032	4.30225	3.08111		64.032	4.1604	2.73577		64.032	3.86841	2.68228		64.032	3.81519	2.4967
64.132	4.26563	3.05349		64.132	4.11914	2.7084		64.132	3.82202	2.65511		64.132	3.76685	2.46916
64.232	4.23633	3.02612		64.232	4.08838	2.6813		64.232	3.7915	2.62821		64.232	3.74439	2.44191
64.332	4.18555	2.999		64.332	4.05762	2.65447		64.332	3.76318	2.60158		64.332	3.7063	2.41496
64.432	4.15153	2.97212		64.432	4.02856	2.62791		64.432	3.72534	2.57522		64.432	3.6814	2.38831
64.532	4.12614	2.94548		64.532	4.00293	2.60162		64.532	3.68677	2.54913		64.532	3.6521	2.36196
64.632	4.10091	2.91908		64.632	3.97803	2.57559		64.632	3.66235	2.52331		64.632	3.61401	2.3359
64.732	4.07438	2.89292		64.732	3.94458	2.54982		64.732	3.63232	2.49774		64.732	3.5813	2.31012
64.832	4.04362	2.86699		64.832	3.91968	2.52431		64.832	3.59448	2.47244		64.832	3.56152	2.28463
64.932	4.00977	2.84129		64.932	3.89453	2.49905		64.932	3.56518	2.44739		64.932	3.53247	2.25942
65.032	3.97624	2.81583		65.032	3.86792	2.47405		65.032	3.51782	2.42259		65.032	3.49805	2.23448
65.132	3.94971	2.79059		65.132	3.84863	2.4493		65.132	3.49219	2.39805		65.132	3.46729	2.20983
65.232	3.91943	2.76558		65.232	3.83032	2.42479		65.232	3.44702	2.37376		65.232	3.43774	2.18544
65.332	3.88721	2.7408		65.332	3.79443	2.40053		65.332	3.41333	2.34971		65.332	3.40771	2.16133
65.432	3.86035	2.71623		65.432	3.76221	2.37651		65.432	3.38672	2.3259		65.432	3.37598	2.13748
65.532	3.83952	2.69189		65.532	3.73779	2.35273		65.532	3.36377	2.30234		65.532	3.34399	2.11389
65.632	3.82194	2.66776		65.632	3.71191	2.3292		65.632	3.33838	2.27902		65.632	3.30493	2.09057
65.732	3.79622	2.64385		65.732	3.6814	2.30589		65.732	3.30127	2.25593		65.732	3.28711	2.06749
65.832	3.76921	2.62016		65.832	3.65357	2.28282		65.832	3.27393	2.23307		65.832	3.25952	2.04468
65.932	3.74788	2.59667		65.932	3.62573	2.25998		65.932	3.25781	2.21045		65.932	3.23096	2.02212
66.032	3.71907	2.5734		66.032	3.59302	2.23737		66.032	3.229	2.18805		66.032	3.18726	1.9998
66.132	3.68425	2.55034		66.132	3.55835	2.21499		66.132	3.2019	2.16589		66.132	3.15869	1.97774
66.232	3.65137	2.52748		66.232	3.52783	2.19282		66.232	3.17773	2.14394		66.232	3.12427	1.95591
66.332	3.6224	2.50483		66.332	3.50293	2.17088		66.332	3.14063	2.12222		66.332	3.09619	1.93433
66.432	3.59619	2.48238		66.432	3.46851	2.14917		66.432	3.11377	2.10073		66.432	3.05591	1.91299
66.532	3.57373	2.46013		66.532	3.44409	2.12766		66.532	3.09302	2.07944		66.532	3.04272	1.89187
66.632	3.55143	2.43809		66.632	3.41943	2.10638		66.632	3.08227	2.05838		66.632	3.00488	1.871
66.732	3.52865	2.41623		66.732	3.3977	2.0853		66.732	3.05859	2.03752		66.732	2.97241	1.85035
66.832	3.50456	2.39458		66.832	3.35645	2.06444		66.832	3.04053	2.01688		66.832	2.93677	1.82994
66.932	3.49105	2.37312		66.932	3.32666	2.04379		66.932	3.00098	1.99645		66.932	2.91284	1.80974
67.032	3.47201	2.35185		67.032	3.29883	2.02334		67.032	2.98926	1.97622		67.032	2.87671	1.78977
67.132	3.46305	2.33077		67.132	3.26465	2.0031		67.132	2.96924	1.9562		67.132	2.84204	1.77002
67.232	3.43148	2.30989		67.232	3.23877	1.98305		67.232	2.95557	1.93638		67.232	2.80542	1.75049
67.332	3.40511	2.28919		67.332	3.22363	1.96321		67.332	2.9292	1.91677		67.332	2.79614	1.73118
67.432	3.37451	2.26867		67.432	3.18848	1.94357		67.432	2.90772	1.89735		67.432	2.76636	1.71207
67.532	3.34456	2.24834		67.532	3.16162	1.92413		67.532	2.89404	1.87813		67.532	2.74145	1.69318
67.632	3.31982	2.22819		67.632	3.12451	1.90488		67.632	2.89307	1.8591		67.632	2.71021	1.6745
67.732	3.28857	2.20822		67.732	3.09912	1.88582		67.732	2.86963	1.84027		67.732	2.68921	1.65602
67.832	3.25733	2.18843		67.832	3.05957	1.86695		67.832	2.8501	1.82162		67.832	2.65747	1.63775
67.932	3.22868	2.16882		67.932	3.01221	1.84827		67.932	2.83057	1.80317		67.932	2.62329	1.61967
68.032	3.20068	2.14938		68.032	2.98828	1.82978		68.032	2.8042	1.7849		68.032	2.59985	1.6018
68.132	3.16439	2.13012		68.132	2.96338	1.81148		68.132	2.77832	1.76682		68.132	2.58228	1.58412
68.232	3.13525	2.11103		68.232	2.92847	1.79335		68.232	2.75391	1.74892		68.232	2.56958	1.56664
68.332	3.11995	2.09211		68.332	2.89844	1.77541		68.332	2.72656	1.7312		68.332	2.53638	1.54936
68.432	3.09066	2.07336		68.432	2.87402	1.75765		68.432	2.70508	1.71366		68.432	2.50659	1.53226
68.532	3.05094	2.05478		68.532	2.8335	1.74006		68.532	2.67627	1.6963		68.532	2.47437	1.51535
68.632	3.03304	2.03637		68.632	2.80518	1.72266		68.632	2.66455	1.67912		68.632	2.45288	1.49863
68.732	3.00667	2.01812		68.732	2.76953	1.70542		68.732	2.64502	1.66211		68.732	2.4353	1.48209
68.832	2.98682	2.00003		68.832	2.73486	1.68836		68.832	2.62109	1.64527		68.832	2.42456	1.46574
68.932	2.9484	1.98211		68.932	2.71533	1.67147		68.932	2.60303	1.6286		68.932	2.39575	1.44956
69.032	2.92399	1.96435		69.032	2.68994	1.65475		69.032	2.57471	1.6121		69.032	2.37524	1.43357
69.132	2.92008	1.94674		69.132	2.67334	1.63819		69.132	2.5625	1.59577		69.132	2.35474	1.41775
69.232	2.89307	1.9293		69.232	2.64307	1.6218		69.232	2.52564	1.57961		69.232	2.33374	1.40211
69.332	2.868	1.91201		69.332	2.625	1.60558		69.332	2.50488	1.5636		69.332	2.30591	1.38664
69.432	2.8501	1.89487		69.432	2.60498	1.58951		69.432	2.47876	1.54776		69.432	2.28345	1.37133
69.532	2.83578	1.87789		69.532	2.56885	1.57361		69.532	2.45508	1.53208		69.532	2.26489	1.3562
69.632	2.80876	1.86107		69.632	2.54541	1.55787		69.632	2.43701	1.51656		69.632	2.24634	1.34124
69.732	2.78109	1.84439		69.732	2.53174	1.54228		69.732	2.41528	1.5012		69.732	2.22632	1.32643
69.832	2.76025	1.82786		69.832	2.50146	1.52685		69.832	2.38867	1.48599		69.832	2.2063	1.3118
69.932	2.73844	1.81148		69.932	2.48193	1.51158		69.932	2.36865	1.47094		69.932	2.18628	1.29732
70.032	2.7238	1.79525		70.032	2.46728	1.49646		70.032	2.3374	1.45604		70.032	2.1604	1.28301
70.132	2.69678	1.77916		70.132	2.45166	1.48149		70.132	2.3208	1.44129		70.132	2.14429	1.26885
70.232	2.66194	1.76321		70.232	2.42383	1.46666		70.232	2.31274	1.42668		70.232	2.13184	1.25485
70.332	2.63216	1.74741		70.332	2.41211	1.45199		70.332	2.29468	1.41223		70.332	2.11108	1.241
70.432	2.62939	1.73175		70.432	2.37964	1.43746		70.432	2.26904	1.39793		70.432	2.10498	1.22731
70.532	2.61182	1.71624		70.532	2.3501	1.42308		70.532	2.24414	1.38376		70.532	2.08374	1.21376
70.632	2.58952	1.70086		70.632	2.32764	1.40885		70.632	2.22046	1.36975		70.632	2.07251	1.20037
70.732	2.58171	1.68561		70.732	2.29248	1.39475		70.732	2.19629	1.35587		70.732	2.04321	1.18713
70.832	2.55876	1.67051		70.832	2.28223	1.3808		70.832	2.18555	1.34213		70.832	2.01978	1.17403
70.932	2.53923	1.65554		70.932	2.26074	1.36698		70.932	2.1626	1.32854		70.932	2.01294	1.16107
71.032	2.52848	1.64071		71.032	2.24463	1.35331		71.032	2.15039	1.31508		71.032	2.00122	1.14826
71.132	2.50407	1.626		71.132	2.22656	1.33977		71.132	2.12207	1.30176		71.132	1.99048	1.13559
71.232	2.49479	1.61143		71.232	2.21655	1.32637		71.232	2.11865	1.28857		71.232	1.99146	1.12306
71.332	2.46029	1.59699		71.332	2.19702	1.3131		71.332	2.10254	1.27551		71.332	1.98755	1.11067
71.432	2.44059	1.58268		71.432	2.16724	1.29996		71.432	2.08106	1.26259		71.432	1.96118	1.09841
71.532	2.43701	1.5685		71.532	2.15967	1.28695		71.532	2.05493	1.2498		71.532	1.95776	1.08629
71.632	2.43131	1.55444		71.632	2.15137	1.27408		71.632	2.04248	1.23714		71.632	1.948	1.0743
71.732	2.42464	1.54051		71.732	2.14746	1.26133		71.732	2.02588	1.22461		71.732	1.93726	1.06245
71.832	2.39958	1.52671		71.832	2.14551	1.24871		71.832	1.99609	1.2122		71.832	1.93164	1.05072
71.932	2.38249	1.51303		71.932	2.15283	1.23622		71.932	1.97974	1.19992		71.932	1.93579	1.03913
72.032	2.34831	1.49947		72.032	2.11743	1.22386		72.032	1.96973	1.18777		72.032	1.96558	1.02766
72.132	2.31527	1.48603		72.132	2.12305	1.21161		72.132	1.93311	1.17574		72.132	2.00562	1.01632
72.232	2.28272	1.47272		72.232	2.18457	1.19949		72.232	1.87963	1.16382		72.232	2.00684	1.00511
72.332	2.27311	1.45952		72.332	2.22705	1.18749		72.332	1.80005	1.15203		72.332	1.96558	0.994018
72.432	2.27458	1.44644		72.432	2.17138	1.17561		72.432	1.71265	1.14036		72.432	1.89111	0.983049
72.532	2.26725	1.43348		72.532	2.0962	1.16385		72.532	1.70997	1.12881		72.532	1.79224	0.9722
72.632	2.25261	1.42064		72.632	1.96997	1.15221		72.632	1.80541	1.11738		72.632	1.68433	0.961473
72.732	2.28435	1.40791		72.732	1.90625	1.14068		72.732	1.84204	1.10606		72.732	1.55249	0.950863
72.832	2.30891	1.39529		72.832	1.86914	1.12927		72.832	1.84351	1.09485		72.832	1.47827	0.940372
72.932	2.28955	1.38279		72.932	1.95581	1.11797		72.932	1.84009	1.08376		72.932	1.43384	0.929994
73.032	2.25863	1.3704		73.032	1.98291	1.10679		73.032	1.81006	1.07278		73.032	1.48169	0.919732
73.132	2.20166	1.35812		73.132	1.98535	1.09572		73.132	1.7898	1.06192		73.132	1.55249	0.909584
73.232	2.1429	1.34595		73.232	1.97388	1.08475		73.232	1.77979	1.05116		73.232	1.60229	0.899546
73.332	2.11377	1.33389		73.332	1.95312	1.0739		73.332	1.77148	1.04051		73.332	1.62646	0.889621
73.432	2.0957	1.32193		73.432	1.94141	1.06316		73.432	1.76685	1.02997		73.432	1.66357	0.879804
73.532	2.1141	1.31009		73.532	1.90942	1.05252		73.532	1.73926	1.01953		73.532	1.67749	0.870095
73.632	2.10872	1.29835		73.632	1.89185	1.04199		73.632	1.70362	1.00921		73.632	1.67163	0.860494
73.732	2.09554	1.28671		73.732	1.87402	1.03157		73.732	1.68237	0.998983		73.732	1.64917	0.850999
73.832	2.09359	1.27519		73.832	1.8606	1.02125		73.832	1.6626	0.988862		73.832	1.6521	0.841609
73.932	2.09342	1.26376		73.932	1.85596	1.01103		73.932	1.65942	0.978846		73.932	1.64404	0.832322
74.032	2.09619	1.25244		74.032	1.83862	1.00092		74.032	1.64331	0.968929		74.032	1.61475	0.823137
74.132	2.08626	1.24121		74.132	1.82739	0.990905		74.132	1.62695	0.959115		74.132	1.59717	0.814055
74.232	2.07829	1.23009		74.232	1.81445	0.980991		74.232	1.61133	0.949398		74.232	1.58594	0.805071
74.332	2.04411	1.21907		74.332	1.80981	0.971177		74.332	1.59595	0.93978		74.332	1.56885	0.796188
74.432	2.02262	1.20814		74.432	1.79028	0.961462		74.432	1.59888	0.930261		74.432	1.56811	0.787402
74.532	2.01156	1.19732		74.532	1.7876	0.951843		74.532	1.57226	0.920836		74.532	1.56177	0.778713
74.632	2.01351	1.18659		74.632	1.76367	0.942322		74.632	1.55591	0.911509		74.632	1.54858	0.770121
74.732	1.98974	1.17596		74.732	1.74097	0.932894		74.732	1.54395	0.902275		74.732	1.52832	0.761622
74.832	1.96908	1.16542		74.832	1.72534	0.923561		74.832	1.51977	0.893134		74.832	1.48316	0.753219
74.932	1.95117	1.15498		74.932	1.67847	0.914323		74.932	1.50879	0.884087		74.932	1.45825	0.744907
75.032	1.9266	1.14463		75.032	1.66382	0.905175		75.032	1.50854	0.875131		75.032	1.43408	0.736687
75.132	1.89893	1.13437		75.132	1.64136	0.896121		75.132	1.48608	0.866266		75.132	1.40845	0.728558
75.232	1.87663	1.12421		75.232	1.61304	0.887155		75.232	1.45606	0.85749		75.232	1.37769	0.720519
75.332	1.85628	1.11413		75.332	1.59692	0.87828		75.332	1.43823	0.848803		75.332	1.3811	0.712569
75.432	1.83854	1.10415		75.432	1.56519	0.869494		75.432	1.40991	0.840205		75.432	1.36255	0.704705
75.532	1.82731	1.09426		75.532	1.54565	0.860796		75.532	1.3855	0.831694		75.532	1.34204	0.696929
75.632	1.81266	1.08445		75.632	1.52344	0.852185		75.632	1.38135	0.823269		75.632	1.31714	0.689239
75.732	1.80811	1.07473		75.732	1.49854	0.843659		75.732	1.36084	0.814929		75.732	1.31274	0.681633
75.832	1.79574	1.06511		75.832	1.49756	0.835219		75.832	1.354	0.806673		75.832	1.29956	0.674112
75.932	1.78337	1.05556		75.932	1.48486	0.826864		75.932	1.35791	0.798502		75.932	1.31958	0.666673
76.032	1.77881	1.0461		76.032	1.46924	0.818592		76.032	1.36182	0.790413		76.032	1.32495	0.659316
76.132	1.76579	1.03673		76.132	1.47119	0.810404		76.132	1.37451	0.782406		76.132	1.3147	0.652042
76.232	1.75635	1.02744		76.232	1.46289	0.802296		76.232	1.35791	0.77448		76.232	1.3186	0.644846
76.332	1.7443	1.01823		76.332	1.45605	0.794269		76.332	1.35303	0.766634		76.332	1.30933	0.637731
76.432	1.74561	1.00911		76.432	1.43457	0.786324		76.432	1.34668	0.758869		76.432	1.28467	0.630694
76.532	1.72559	1.00007		76.532	1.42676	0.778458		76.532	1.34473	0.751181		76.532	1.27954	0.623734
76.632	1.70654	0.991108		76.632	1.41797	0.770671		76.632	1.32324	0.743572		76.632	1.27026	0.616852
76.732	1.68392	0.982227		76.732	1.40234	0.762961		76.732	1.32471	0.736039		76.732	1.26636	0.610045
76.832	1.66911	0.973427		76.832	1.39795	0.755328		76.832	1.31494	0.728582		76.832	1.25122	0.603314
76.932	1.64697	0.964704		76.932	1.37549	0.747772		76.932	1.30225	0.721202		76.932	1.22632	0.596656
77.032	1.62728	0.956061		77.032	1.375	0.740291		77.032	1.28418	0.713896		77.032	1.22241	0.590072
77.132	1.61637	0.947494		77.132	1.36133	0.732886		77.132	1.26294	0.706665		77.132	1.22583	0.583561
77.232	1.5944	0.939004		77.232	1.34888	0.725554		77.232	1.26465	0.699506		77.232	1.21704	0.577121
77.332	1.5887	0.930591		77.332	1.33398	0.718295		77.332	1.25342	0.692419		77.332	1.20337	0.570754
77.432	1.55518	0.922252		77.432	1.32764	0.71111		77.432	1.2583	0.685406		77.432	1.19409	0.564455
77.532	1.53434	0.913989		77.532	1.31397	0.703996		77.532	1.25	0.678462		77.532	1.19751	0.558226
77.632	1.52718	0.905799		77.632	1.29443	0.696954		77.632	1.24268	0.67159		77.632	1.17651	0.552067
77.732	1.51449	0.897683		77.732	1.29639	0.689982		77.732	1.24072	0.664786		77.732	1.1731	0.545975
77.832	1.49658	0.88964		77.832	1.27686	0.683079		77.832	1.22803	0.658052		77.832	1.18091	0.539951
77.932	1.47965	0.881668		77.932	1.27344	0.676246		77.932	1.2168	0.651386		77.932	1.17358	0.533992
78.032	1.46598	0.873769		78.032	1.25049	0.669481		78.032	1.20459	0.644787		78.032	1.15649	0.528099
78.132	1.46729	0.86594		78.132	1.23682	0.662784		78.132	1.20361	0.638256		78.132	1.15405	0.522273
78.232	1.45345	0.85818		78.232	1.22266	0.656153		78.232	1.18506	0.63179		78.232	1.13452	0.516509
78.332	1.44841	0.850492		78.332	1.22168	0.649589		78.332	1.17676	0.62539		78.332	1.12183	0.51081
78.432	1.44385	0.842871		78.432	1.21143	0.643091		78.432	1.18506	0.619055		78.432	1.1084	0.505173
78.532	1.43897	0.835319		78.532	1.19971	0.636657		78.532	1.17676	0.612784		78.532	1.10327	0.499599
78.632	1.42497	0.827834		78.632	1.19092	0.630289		78.632	1.17236	0.606577		78.632	1.09302	0.494086
78.732	1.40218	0.820416		78.732	1.18042	0.623983		78.732	1.15723	0.600432		78.732	1.073	0.488634
78.832	1.39958	0.813066		78.832	1.16504	0.617741		78.832	1.15137	0.594349		78.832	1.06519	0.483243
78.932	1.38135	0.80578		78.932	1.16162	0.611562		78.932	1.14844	0.588329		78.932	1.0686	0.47791
79.032	1.37191	0.798561		79.032	1.14697	0.605443		79.032	1.13428	0.582369		79.032	1.07153	0.472636
79.132	1.37191	0.791406		79.132	1.13965	0.599387		79.132	1.13184	0.57647		79.132	1.07495	0.467421
79.232	1.37614	0.784314		79.232	1.1333	0.593391		79.232	1.12671	0.57063		79.232	1.05591	0.462263
79.332	1.36344	0.777287		79.332	1.13525	0.587454		79.332	1.11499	0.564849		79.332	1.05933	0.457163
79.432	1.3654	0.770323		79.432	1.12793	0.581578		79.432	1.10547	0.559127		79.432	1.0686	0.452118
79.532	1.35335	0.763421		79.532	1.12549	0.57576		79.532	1.10303	0.553463		79.532	1.05298	0.447128
79.632	1.33838	0.756581		79.632	1.11475	0.570001		79.632	1.09277	0.547857		79.632	1.05737	0.442195
79.732	1.33773	0.749801		79.732	1.11523	0.564298		79.732	1.0852	0.542307		79.732	1.04517	0.437315
79.832	1.32568	0.743084		79.832	1.11279	0.558653		79.832	1.07812	0.536813		79.832	1.03198	0.43249
79.932	1.30518	0.736425		79.932	1.11426	0.553065		79.932	1.07373	0.531376		79.932	1.03442	0.427718
80.032	1.31722	0.729827		80.032	1.12109	0.547532		80.032	1.06738	0.525993		80.032	1.00903	0.422998
80.132	1.30127	0.723288		80.132	1.11084	0.542055		80.132	1.052	0.520665		80.132	1.00708	0.41833
80.232	1.29215	0.716807		80.232	1.10693	0.536632		80.232	1.03906	0.51539		80.232	0.985596	0.413714
80.332	1.29281	0.710385		80.332	1.10693	0.531264		80.332	1.03174	0.510169		80.332	0.973877	0.409149
80.432	1.27669	0.70402		80.432	1.09619	0.525949		80.432	1.01367	0.505001		80.432	0.947998	0.404634
80.532	1.26514	0.697712		80.532	1.08301	0.520688		80.532	1.00098	0.499885		80.532	0.942139	0.400169
80.632	1.26123	0.69146		80.632	1.08105	0.515479		80.632	0.984864	0.494822		80.632	0.944092	0.395754
80.732	1.2557	0.685265		80.732	1.06055	0.510322		80.732	0.962403	0.489809		80.732	0.926025	0.391386
80.832	1.25081	0.679125		80.832	1.04395	0.505217		80.832	0.94873	0.484847		80.832	0.908448	0.387068
80.932	1.2443	0.67304		80.932	1.03027	0.500164		80.932	0.946778	0.479936		80.932	0.905029	0.382797
81.032	1.23405	0.66701		81.032	1.01855	0.49516		81.032	0.942383	0.475074		81.032	0.915283	0.378572
81.132	1.21305	0.661034		81.132	1.01465	0.490207		81.132	0.943359	0.470262		81.132	0.915772	0.374395
81.232	1.19938	0.655111		81.232	1.0127	0.485303		81.232	0.947754	0.465498		81.232	0.900146	0.370264
81.332	1.19645	0.649241		81.332	1.00195	0.480448		81.332	0.942382	0.460782		81.332	0.895752	0.366179
81.432	1.18538	0.643424		81.432	0.998046	0.475642		81.432	0.93335	0.456115		81.432	0.887451	0.362138
81.532	1.18278	0.63766		81.532	0.993652	0.470883		81.532	0.936035	0.451494		81.532	0.892334	0.358141
81.632	1.17236	0.631946		81.632	1.00684	0.466173		81.632	0.933594	0.446921		81.632	0.879639	0.35419
81.732	1.15153	0.626283		81.732	1.00977	0.46151		81.732	0.911621	0.442394		81.732	0.868408	0.350281
81.832	1.15088	0.620673		81.832	1.00244	0.456893		81.832	0.910156	0.437912		81.832	0.863526	0.346416
81.932	1.14502	0.615111		81.932	0.998535	0.452322		81.932	0.905274	0.433476		81.932	0.852295	0.342594
82.032	1.12891	0.6096		82.032	1.00195	0.447797		82.032	0.899902	0.429085		82.032	0.838135	0.338813
82.132	1.12484	0.604138		82.132	0.988282	0.443318		82.132	0.885011	0.424739		82.132	0.837646	0.335075
82.232	1.12256	0.598725		82.232	0.983398	0.438883		82.232	0.8833	0.420436		82.232	0.829346	0.331377
82.332	1.10693	0.593361		82.332	0.966308	0.434493		82.332	0.872559	0.416177		82.332	0.821533	0.327721
82.432	1.10205	0.588044		82.432	0.95459	0.430146		82.432	0.862793	0.411961		82.432	0.81665	0.324104
82.532	1.09928	0.582776		82.532	0.952149	0.425843		82.532	0.838867	0.407788		82.532	0.809815	0.320528
82.632	1.07747	0.577554		82.632	0.942871	0.421584		82.632	0.827637	0.403657		82.632	0.812744	0.316991
82.732	1.06917	0.572379		82.732	0.922852	0.417366		82.732	0.809082	0.399568		82.732	0.794189	0.313493
82.832	1.06006	0.567251		82.832	0.929688	0.413191		82.832	0.8125	0.39552		82.832	0.7771	0.310034
82.932	1.05029	0.562169		82.932	0.905273	0.409058		82.932	0.808106	0.391514		82.932	0.781005	0.306613
83.032	1.0415	0.557132		83.032	0.90332	0.404965		83.032	0.812012	0.387548		83.032	0.76416	0.303229
83.132	1.03109	0.55214		83.132	0.896972	0.400915		83.132	0.809082	0.383622		83.132	0.75415	0.299884
83.232	1.02588	0.547193		83.232	0.881347	0.396904		83.232	0.804199	0.379736		83.232	0.744384	0.296574
83.332	1.00635	0.542291		83.332	0.878906	0.392933		83.332	0.787598	0.375889		83.332	0.734619	0.293302
83.432	0.996419	0.537431		83.432	0.875977	0.389003		83.432	0.786865	0.372082		83.432	0.71875	0.290065
83.532	0.975261	0.532617		83.532	0.855957	0.385111		83.532	0.769042	0.368312		83.532	0.713378	0.286864
83.632	0.963053	0.527844		83.632	0.844239	0.381259		83.632	0.753907	0.364582		83.632	0.696777	0.283699
83.732	0.950357	0.523115		83.732	0.836913	0.377445		83.732	0.766113	0.360888		83.732	0.693603	0.280569
83.832	0.941895	0.518428		83.832	0.823731	0.373669		83.832	0.750976	0.357232		83.832	0.686768	0.277473
83.932	0.936686	0.513783		83.932	0.810547	0.369931		83.932	0.736085	0.353614		83.932	0.686523	0.274411
84.032	0.931316	0.50918		84.032	0.804687	0.36623		84.032	0.714844	0.350032		84.032	0.673584	0.271383
84.132	0.920247	0.504618		84.132	0.790039	0.362567		84.132	0.728271	0.346486		84.132	0.662354	0.268389
84.232	0.900553	0.500096		84.232	0.783691	0.35894		84.232	0.711671	0.342976		84.232	0.645019	0.265427
84.332	0.883627	0.495616		84.332	0.781738	0.355349		84.332	0.711425	0.339502		84.332	0.643799	0.262498
84.432	0.881673	0.491175		84.432	0.759278	0.351795		84.432	0.689454	0.336063		84.432	0.650634	0.259601
84.532	0.888021	0.486775		84.532	0.743164	0.348275		84.532	0.684325	0.332658		84.532	0.635987	0.256737
84.632	0.878743	0.482413		84.632	0.738037	0.344792		84.632	0.668946	0.329289		84.632	0.628662	0.253904
84.732	0.874186	0.478091		84.732	0.729492	0.341342		84.732	0.650391	0.325953		84.732	0.622558	0.251102
84.832	0.875489	0.473808		84.832	0.710449	0.337927		84.832	0.657226	0.322651		84.832	0.60376	0.248332
84.932	0.862792	0.469562		84.932	0.708985	0.334547		84.932	0.65625	0.319383		84.932	0.593994	0.245591
85.032	0.846517	0.465356		85.032	0.702636	0.3312		85.032	0.644531	0.316147		85.032	0.599853	0.242881
85.132	0.831543	0.461186		85.132	0.681153	0.327888		85.132	0.649659	0.312945		85.132	0.589111	0.240201
85.232	0.817545	0.457054		85.232	0.679199	0.324607		85.232	0.645995	0.309775		85.232	0.586426	0.23755
85.332	0.814291	0.452959		85.332	0.675537	0.32136		85.332	0.632324	0.306637		85.332	0.574951	0.234929
85.432	0.805176	0.448901		85.432	0.676514	0.318146		85.432	0.625	0.303531		85.432	0.564941	0.232337
85.532	0.796061	0.444879		85.532	0.666992	0.314963		85.532	0.628174	0.300456		85.532	0.561279	0.229773
85.632	0.784017	0.440893		85.632	0.661622	0.311812		85.632	0.622803	0.297413		85.632	0.554687	0.227238
85.732	0.788899	0.436942		85.732	0.651123	0.308693		85.732	0.619629	0.2944		85.732	0.542236	0.22473
85.832	0.782064	0.433028		85.832	0.646972	0.305605		85.832	0.616699	0.291417		85.832	0.539307	0.222251
85.932	0.777832	0.429148		85.932	0.637696	0.302548		85.932	0.604004	0.288466		85.932	0.520752	0.219798
86.032	0.774251	0.425303		86.032	0.64502	0.299521		86.032	0.603027	0.285543		86.032	0.519775	0.217373
86.132	0.760905	0.421493		86.132	0.631348	0.296525		86.132	0.603516	0.282651		86.132	0.508056	0.214974
86.232	0.753743	0.417716		86.232	0.619629	0.293559		86.232	0.594239	0.279788		86.232	0.508545	0.212602
86.332	0.758952	0.413974		86.332	0.616211	0.290622		86.332	0.60205	0.276953		86.332	0.506592	0.210256
86.432	0.756999	0.410265		86.432	0.601074	0.287715		86.432	0.593751	0.274148		86.432	0.507568	0.207936
86.532	0.753907	0.406589		86.532	0.594726	0.284837		86.532	0.587402	0.271371		86.532	0.492432	0.205641
86.632	0.759928	0.402946		86.632	0.599121	0.281988		86.632	0.58252	0.268622		86.632	0.49292	0.203372
86.732	0.75472	0.399336		86.732	0.599609	0.279167		86.732	0.59082	0.265901		86.732	0.493896	0.201128
86.832	0.750488	0.395758		86.832	0.603028	0.276374		86.832	0.578125	0.263207		86.832	0.487061	0.198909
86.932	0.744954	0.392212		86.932	0.586425	0.273609		86.932	0.580566	0.260541		86.932	0.499268	0.196714
87.032	0.725423	0.388698		87.032	0.59082	0.270872		87.032	0.571777	0.257902		87.032	0.495849	0.194543
87.132	0.723796	0.385216		87.132	0.581543	0.268163		87.132	0.570801	0.25529		87.132	0.497802	0.192397
87.232	0.722818	0.381764		87.232	0.591308	0.26548		87.232	0.580566	0.252703		87.232	0.500733	0.190273
87.332	0.718914	0.378344		87.332	0.588867	0.262824		87.332	0.568848	0.250143		87.332	0.502685	0.188174
87.432	0.71761	0.374954		87.432	0.588379	0.260195		87.432	0.578613	0.24761		87.432	0.497315	0.186098
87.532	0.72054	0.371595		87.532	0.595215	0.257592		87.532	0.580078	0.245101		87.532	0.502197	0.184044
87.632	0.719564	0.368265		87.632	0.595215	0.255016		87.632	0.57959	0.242619		87.632	0.489013	0.182013
87.732	0.708821	0.364966		87.732	0.592773	0.252465		87.732	0.56836	0.240161		87.732	0.484131	0.180005
87.832	0.706218	0.361696		87.832	0.596191	0.249939		87.832	0.571289	0.237728		87.832	0.482178	0.178019
87.932	0.708496	0.358455		87.932	0.587402	0.247439		87.932	0.565918	0.23532		87.932	0.480713	0.176054
88.032	0.704265	0.355244		88.032	0.574219	0.244963		88.032	0.560547	0.232936		88.032	0.479248	0.174111
88.132	0.716959	0.352061		88.132	0.575684	0.242513		88.132	0.552734	0.230577		88.132	0.484619	0.17219
88.232	0.709798	0.348907		88.232	0.563965	0.240087		88.232	0.554688	0.228241		88.232	0.468018	0.17029
88.332	0.703613	0.345781		88.332	0.570312	0.237685		88.332	0.557617	0.225929		88.332	0.468994	0.168411
88.432	0.699382	0.342683		88.432	0.557617	0.235308		88.432	0.558594	0.22364		88.432	0.474854	0.166553
88.532	0.709472	0.339613		88.532	0.557129	0.232954		88.532	0.543457	0.221375		88.532	0.464599	0.164715
88.632	0.697428	0.33657		88.632	0.562011	0.230624		88.632	0.541015	0.219132		88.632	0.466552	0.162897
88.732	0.701986	0.333554		88.732	0.562012	0.228316		88.732	0.534179	0.216913		88.732	0.455322	0.1611
88.832	0.694499	0.330566		88.832	0.553223	0.226032		88.832	0.532715	0.214715		88.832	0.460205	0.159322
88.932	0.685058	0.327604		88.932	0.550781	0.223772		88.932	0.531738	0.21254		88.932	0.449463	0.157564
89.032	0.688314	0.324669		89.032	0.534179	0.221533		89.032	0.531738	0.210387		89.032	0.44458	0.155825
89.132	0.693848	0.32176		89.132	0.530762	0.219317		89.132	0.52002	0.208256		89.132	0.455322	0.154106
89.232	0.687663	0.318877		89.232	0.537598	0.217123		89.232	0.528319	0.206147		89.232	0.445068	0.152406
89.332	0.677897	0.316021		89.332	0.533691	0.214951		89.332	0.518555	0.204058		89.332	0.452881	0.150724
89.432	0.67041	0.313189		89.432	0.523926	0.212801		89.432	0.516113	0.201991		89.432	0.44458	0.149061
89.532	0.661296	0.310383		89.532	0.527344	0.210672		89.532	0.514648	0.199945		89.532	0.438232	0.147416
89.632	0.651204	0.307602		89.632	0.506348	0.208565		89.632	0.502442	0.19792		89.632	0.436279	0.145789
89.732	0.646321	0.304846		89.732	0.509277	0.206478		89.732	0.511718	0.195915		89.732	0.427978	0.14418
89.832	0.651856	0.302115		89.832	0.508789	0.204413		89.832	0.499023	0.19393		89.832	0.418701	0.14259
89.932	0.63916	0.299408		89.932	0.503907	0.202368		89.932	0.499512	0.191966		89.932	0.415284	0.141016
90.032	0.638835	0.296726		90.032	0.506348	0.200344		90.032	0.495605	0.190021		90.032	0.422607	0.13946
90.132	0.643392	0.294067		90.132	0.505371	0.19834		90.132	0.484863	0.188096		90.132	0.408448	0.137921
90.232	0.646322	0.291433		90.232	0.504395	0.196355		90.232	0.479981	0.186191		90.232	0.415771	0.136399
90.332	0.650879	0.288822		90.332	0.501465	0.194391		90.332	0.486328	0.184305		90.332	0.411377	0.134894
90.432	0.650879	0.286234		90.432	0.511231	0.192447		90.432	0.47998	0.182438		90.432	0.401123	0.133406
90.532	0.638835	0.28367		90.532	0.493652	0.190521		90.532	0.479004	0.18059		90.532	0.409912	0.131934
90.632	0.63265	0.281128		90.632	0.488281	0.188616		90.632	0.476074	0.178761		90.632	0.400146	0.130478
90.732	0.618653	0.278609		90.732	0.478027	0.186729		90.732	0.458986	0.17695		90.732	0.386475	0.129038
90.832	0.619629	0.276113		90.832	0.474121	0.184861		90.832	0.467773	0.175157		90.832	0.392334	0.127614
90.932	0.610189	0.273639		90.932	0.466309	0.183012		90.932	0.463379	0.173383		90.932	0.398194	0.126206
91.032	0.606282	0.271188		91.032	0.453125	0.181181		91.032	0.469239	0.171627		91.032	0.400146	0.124813
91.132	0.60791	0.268758		91.132	0.449707	0.179369		91.132	0.463378	0.169888		91.132	0.389404	0.123436
91.232	0.601725	0.26635		91.232	0.452148	0.177574		91.232	0.461914	0.168167		91.232	0.394287	0.122074
91.332	0.59196	0.263964		91.332	0.444824	0.175798		91.332	0.446777	0.166464		91.332	0.389405	0.120727
91.432	0.593587	0.261599		91.432	0.444824	0.174039		91.432	0.438965	0.164778		91.432	0.385986	0.119395
91.532	0.589356	0.259255		91.532	0.441406	0.172298		91.532	0.43164	0.163108		91.532	0.385986	0.118077
91.632	0.577637	0.256932		91.632	0.436036	0.170575		91.632	0.426758	0.161456		91.632	0.385986	0.116774
91.732	0.580566	0.25463		91.732	0.443359	0.168868		91.732	0.419434	0.159821		91.732	0.374268	0.115486
91.832	0.578613	0.252349		91.832	0.430176	0.167179		91.832	0.431152	0.158201		91.832	0.366455	0.114212
91.932	0.56722	0.250088		91.932	0.424805	0.165507		91.932	0.428223	0.156599		91.932	0.373779	0.112951
92.032	0.560384	0.247848		92.032	0.415039	0.163851		92.032	0.415528	0.155013		92.032	0.365479	0.111705
92.132	0.561686	0.245627		92.132	0.410157	0.162212		92.132	0.421386	0.153443		92.132	0.365479	0.110472
92.232	0.555502	0.243426		92.232	0.410645	0.16059		92.232	0.422851	0.151888		92.232	0.365479	0.109253
92.332	0.565918	0.241246		92.332	0.409668	0.158983		92.332	0.426269	0.150349		92.332	0.365479	0.108048
92.432	0.56722	0.239084		92.432	0.404785	0.157393		92.432	0.424805	0.148827		92.432	0.368408	0.106855
92.532	0.556803	0.236942		92.532	0.40332	0.155818		92.532	0.41748	0.147319		92.532	0.367432	0.105676
92.632	0.556804	0.234819		92.632	0.411621	0.15426		92.632	0.41748	0.145827		92.632	0.371338	0.10451
92.732	0.552571	0.232715		92.732	0.39502	0.152716		92.732	0.421387	0.144349		92.732	0.357666	0.103357
92.832	0.552246	0.230631		92.832	0.399903	0.151189		92.832	0.413574	0.142887		92.832	0.359619	0.102217
92.932	0.555827	0.228564		92.932	0.380371	0.149676		92.932	0.409668	0.14144		92.932	0.359619	0.101089
93.032	0.549316	0.226517		93.032	0.384765	0.148179		93.032	0.400391	0.140007		93.032	0.351807	0.099973
93.132	0.556152	0.224487		93.132	0.377442	0.146697		93.132	0.396484	0.138589		93.132	0.351807	0.09887
93.232	0.555176	0.222476		93.232	0.375	0.145229		93.232	0.374513	0.137185		93.232	0.340088	0.097779
93.332	0.556478	0.220483		93.332	0.370605	0.143776		93.332	0.378906	0.135795		93.332	0.345947	0.0967
93.432	0.55485	0.218507		93.432	0.369141	0.142338		93.432	0.375489	0.13442		93.432	0.345947	0.095633
93.532	0.550945	0.21655		93.532	0.352539	0.140914		93.532	0.374023	0.133058		93.532	0.343018	0.094578
93.632	0.542155	0.214609		93.632	0.349121	0.139505		93.632	0.370606	0.13171		93.632	0.344482	0.093534
93.732	0.532064	0.212687		93.732	0.349122	0.138109		93.732	0.362792	0.130376		93.732	0.341065	0.092502
93.832	0.531087	0.210781		93.832	0.347168	0.136728		93.832	0.361328	0.129055		93.832	0.346923	0.091481
93.932	0.527832	0.208893		93.932	0.338379	0.13536		93.932	0.363769	0.127748		93.932	0.335205	0.090472
94.032	0.516439	0.207021		94.032	0.342285	0.134006		94.032	0.355957	0.126454		94.032	0.335205	0.089474
94.132	0.517416	0.205167		94.132	0.327637	0.132666		94.132	0.360351	0.125173		94.132	0.327392	0.088486
94.232	0.519694	0.203328		94.232	0.327637	0.131338		94.232	0.356934	0.123905		94.232	0.334229	0.08751
94.332	0.511881	0.201507		94.332	0.314453	0.130024		94.332	0.356934	0.12265		94.332	0.329346	0.086544
94.432	0.510904	0.199701		94.432	0.311035	0.128724		94.432	0.359375	0.121408		94.432	0.326904	0.085589
94.532	0.497885	0.197912		94.532	0.311035	0.127436		94.532	0.355957	0.120178		94.532	0.332276	0.084645
94.632	0.504069	0.196139		94.632	0.316895	0.126162		94.632	0.348632	0.11896		94.632	0.330322	0.083711
94.732	0.511881	0.194382		94.732	0.305176	0.124899		94.732	0.345216	0.117755		94.732	0.330322	0.082787
94.832	0.506999	0.19264		94.832	0.309082	0.12365		94.832	0.347656	0.116562		94.832	0.328857	0.081874
94.932	0.505697	0.190914		94.932	0.307617	0.122413		94.932	0.344239	0.115382		94.932	0.325928	0.08097
95.032	0.504069	0.189204		95.032	0.296387	0.121189		95.032	0.348144	0.114213		95.032	0.337158	0.080077
95.132	0.499186	0.187509		95.132	0.303223	0.119976		95.132	0.344239	0.113056		95.132	0.328858	0.079193
95.232	0.503418	0.185829		95.232	0.29541	0.118776		95.232	0.338379	0.111911		95.232	0.330811	0.078319
95.332	0.487793	0.184164		95.332	0.287109	0.117588		95.332	0.333008	0.110777		95.332	0.334229	0.077455
95.432	0.494303	0.182514		95.432	0.271973	0.116412		95.432	0.317871	0.109655		95.432	0.325439	0.0766
95.532	0.490072	0.180879		95.532	0.275879	0.115247		95.532	0.317871	0.108544		95.532	0.342041	0.075755
95.632	0.488769	0.179258		95.632	0.269043	0.114094		95.632	0.316406	0.107445		95.632	0.332276	0.074919
95.732	0.482585	0.177652		95.732	0.275879	0.112953		95.732	0.316895	0.106356		95.732	0.336182	0.074092
95.832	0.478678	0.176061		95.832	0.268066	0.111823		95.832	0.31543	0.105279		95.832	0.324463	0.073275
95.932	0.477702	0.174483		95.932	0.256348	0.110705		95.932	0.313477	0.104213		95.932	0.330323	0.072466
96.032	0.4764	0.17292		96.032	0.256348	0.109597		96.032	0.315429	0.103157		96.032	0.337158	0.071667
96.132	0.473795	0.171371		96.132	0.241699	0.108501		96.132	0.307618	0.102112		96.132	0.340088	0.070876
96.232	0.47933	0.169835		96.232	0.229004	0.107415		96.232	0.309081	0.101078		96.232	0.340088	0.070094
96.332	0.478352	0.168314		96.332	0.233398	0.106341		96.332	0.29541	0.100054		96.332	0.338623	0.06932
96.432	0.460449	0.166806		96.432	0.222168	0.105277		96.432	0.299804	0.09904		96.432	0.323486	0.068555
96.532	0.468262	0.165312		96.532	0.223633	0.104224		96.532	0.296387	0.098037		96.532	0.323487	0.067799
96.632	0.468262	0.16383		96.632	0.233886	0.103181		96.632	0.296387	0.097044		96.632	0.322021	0.067051
96.732	0.467286	0.162363		96.732	0.237793	0.102149		96.732	0.285644	0.096061		96.732	0.326416	0.066311
96.832	0.463704	0.160908		96.832	0.230957	0.101127		96.832	0.280274	0.095088		96.832	0.332275	0.065579
96.932	0.459798	0.159466		96.932	0.230957	0.100116		96.932	0.28955	0.094125		96.932	0.32251	0.064856
97.032	0.459798	0.158038		97.032	0.223145	0.099114		97.032	0.289551	0.093171		97.032	0.318603	0.06414
97.132	0.44808	0.156622		97.132	0.231933	0.098123		97.132	0.286133	0.092227		97.132	0.317139	0.063432
97.232	0.450683	0.155219		97.232	0.236816	0.097141		97.232	0.278809	0.091293		97.232	0.311768	0.062732
97.332	0.447103	0.153828		97.332	0.236816	0.09617		97.332	0.26709	0.090368		97.332	0.315674	0.06204
97.432	0.450358	0.15245		97.432	0.236816	0.095208		97.432	0.257813	0.089453		97.432	0.312744	0.061356
97.532	0.453613	0.151084		97.532	0.229492	0.094255		97.532	0.26123	0.088547		97.532	0.318115	0.060678
97.632	0.448405	0.14973		97.632	0.22461	0.093312		97.632	0.256348	0.08765		97.632	0.314697	0.060009
97.732	0.42985	0.148389		97.732	0.227051	0.092379		97.732	0.260742	0.086762		97.732	0.314697	0.059347
97.832	0.428548	0.14706		97.832	0.228516	0.091455		97.832	0.257324	0.085883		97.832	0.311279	0.058692
97.932	0.430176	0.145742		97.932	0.233398	0.09054		97.932	0.257324	0.085013		97.932	0.308349	0.058044
98.032	0.431478	0.144436		98.032	0.236816	0.089634		98.032	0.259277	0.084152		98.032	0.310791	0.057404
98.132	0.43278	0.143142		98.132	0.236816	0.088738		98.132	0.255371	0.0833		98.132	0.31665	0.05677
98.232	0.422688	0.14186		98.232	0.222168	0.08785		98.232	0.253906	0.082456		98.232	0.31665	0.056144
98.332	0.419108	0.140589		98.332	0.227051	0.086971		98.332	0.250488	0.08162		98.332	0.302002	0.055524
98.432	0.419434	0.139329		98.432	0.227051	0.086101		98.432	0.23584	0.080794		98.432	0.314697	0.054912
98.532	0.419434	0.138081		98.532	0.220703	0.08524		98.532	0.229004	0.079975		98.532	0.302491	0.054306
98.632	0.407715	0.136844		98.632	0.211914	0.084387		98.632	0.221191	0.079165		98.632	0.312744	0.053707
98.732	0.407715	0.135618		98.732	0.209473	0.083543		98.732	0.229004	0.078363		98.732	0.31958	0.053114
98.832	0.410644	0.134403		98.832	0.208008	0.082707		98.832	0.236816	0.077569		98.832	0.303955	0.052528
98.932	0.396647	0.133199		98.932	0.20459	0.08188		98.932	0.225098	0.076784		98.932	0.30249	0.051948
99.032	0.396647	0.132005		99.032	0.206055	0.081061		99.032	0.225098	0.076006		99.032	0.302002	0.051375
99.132	0.396647	0.130823		99.132	0.215332	0.08025		99.132	0.224609	0.075236		99.132	0.301026	0.050808
99.232	0.384928	0.129651		99.232	0.221192	0.079447		99.232	0.228027	0.074474		99.232	0.309814	0.050247
99.332	0.383952	0.128489		99.332	0.218262	0.078652		99.332	0.210449	0.073719		99.332	0.303467	0.049693
99.432	0.381673	0.127338		99.432	0.211426	0.077866		99.432	0.208984	0.072973		99.432	0.300049	0.049145
99.532	0.373861	0.126197		99.532	0.211426	0.077087		99.532	0.208496	0.072233		99.532	0.306396	0.048602
99.632	0.366048	0.125066		99.632	0.215332	0.076316		99.632	0.213867	0.071502		99.632	0.305909	0.048066
99.732	0.369954	0.123946		99.732	0.213379	0.075552		99.732	0.214844	0.070778		99.732	0.318604	0.047536
99.832	0.361165	0.122836		99.832	0.213378	0.074797		99.832	0.214355	0.070061		99.832	0.310791	0.047011
99.932	0.359863	0.121735		99.932	0.211915	0.074048		99.932	0.202149	0.069351		99.932	0.31958	0.046492
100.032	0.342937	0.120644		100.032	0.202636	0.073308		100.032	0.202637	0.068648		100.032	0.326416	0.045979
100.132	0.340658	0.119564		100.132	0.206543	0.072574		100.132	0.202637	0.067953		100.132	0.312744	0.045472
100.232	0.336751	0.118492		100.232	0.210449	0.071848		100.232	0.193359	0.067265		100.232	0.305909	0.04497
100.332	0.332845	0.117431		100.332	0.210449	0.07113		100.332	0.189942	0.066583		100.332	0.304443	0.044474
100.432	0.331543	0.116379		100.432	0.201172	0.070418		100.432	0.1958	0.065909		100.432	0.307862	0.043983
100.532	0.326334	0.115336		100.532	0.200684	0.069714		100.532	0.189941	0.065241		100.532	0.304443	0.043498
100.632	0.332845	0.114303		100.632	0.213378	0.069016		100.632	0.184082	0.06458		100.632	0.301025	0.043018
100.732	0.331543	0.113279		100.732	0.219239	0.068326		100.732	0.180176	0.063926		100.732	0.287842	0.042543
100.832	0.313314	0.112264		100.832	0.211426	0.067642		100.832	0.172363	0.063279		100.832	0.28833	0.042074
100.932	0.307129	0.111258		100.932	0.209473	0.066966		100.932	0.172363	0.062638		100.932	0.302002	0.04161
101.032	0.30485	0.110261		101.032	0.205566	0.066296		101.032	0.163086	0.062003		101.032	0.290283	0.04115
101.132	0.296061	0.109273		101.132	0.202637	0.065633		101.132	0.159668	0.061375		101.132	0.287354	0.040696
101.232	0.301595	0.108294		101.232	0.19873	0.064976		101.232	0.153809	0.060753		101.232	0.279541	0.040247
101.332	0.296712	0.107324		101.332	0.205566	0.064326		101.332	0.156739	0.060138		101.332	0.28833	0.039803
101.432	0.302246	0.106363		101.432	0.202637	0.063683		101.432	0.166503	0.059529		101.432	0.290771	0.039364
101.532	0.299642	0.10541		101.532	0.199707	0.063046		101.532	0.146484	0.058926		101.532	0.275635	0.03893
101.632	0.287923	0.104465		101.632	0.208496	0.062415		101.632	0.144532	0.058329		101.632	0.273682	0.0385
101.732	0.287924	0.103529		101.732	0.215332	0.061791		101.732	0.145996	0.057738		101.732	0.270263	0.038075
101.832	0.292806	0.102602		101.832	0.219238	0.061173		101.832	0.149902	0.057153		101.832	0.266846	0.037655
101.932	0.286295	0.101683		101.932	0.20459	0.060561		101.932	0.148438	0.056574		101.932	0.266846	0.03724
102.032	0.284017	0.100772		102.032	0.209473	0.059955		102.032	0.133301	0.056001		102.032	0.260498	0.036829
102.132	0.272298	0.099869		102.132	0.209473	0.059355		102.132	0.134766	0.055434		102.132	0.263916	0.036422
102.232	0.268392	0.098974		102.232	0.216797	0.058761		102.232	0.136719	0.054872		102.232	0.263916	0.03602
102.332	0.267415	0.098087		102.332	0.220215	0.058174		102.332	0.131348	0.054316		102.332	0.256104	0.035623
102.432	0.266113	0.097209		102.432	0.220215	0.057592		102.432	0.137207	0.053766		102.432	0.261963	0.03523
102.532	0.260579	0.096338		102.532	0.220215	0.057015		102.532	0.137207	0.053222		102.532	0.266357	0.034841
102.632	0.263509	0.095475		102.632	0.218261	0.056445		102.632	0.125488	0.052682		102.632	0.261475	0.034457
102.732	0.258626	0.094619		102.732	0.216797	0.055881		102.732	0.124023	0.052149		102.732	0.250244	0.034076
102.832	0.253744	0.093772		102.832	0.205566	0.055322		102.832	0.120606	0.051621		102.832	0.250244	0.0337
102.932	0.255371	0.092931		102.932	0.20166	0.054768		102.932	0.124511	0.051098		102.932	0.256104	0.033329
103.032	0.256347	0.092099		103.032	0.200195	0.05422		103.032	0.123047	0.05058		103.032	0.256104	0.032961
103.132	0.25472	0.091274		103.132	0.196777	0.053678		103.132	0.106446	0.050068		103.132	0.256104	0.032597
103.232	0.243001	0.090456		103.232	0.199707	0.053141		103.232	0.109864	0.049561		103.232	0.256104	0.032237
103.332	0.243001	0.089646		103.332	0.208008	0.052609		103.332	0.116699	0.049058		103.332	0.26001	0.031882
103.432	0.243978	0.088842		103.432	0.201172	0.052083		103.432	0.108887	0.048562		103.432	0.252198	0.03153
103.532	0.250162	0.088047		103.532	0.203125	0.051562		103.532	0.107422	0.04807		103.532	0.256104	0.031182
103.632	0.24235	0.087258		103.632	0.19336	0.051046		103.632	0.106933	0.047583		103.632	0.257568	0.030838
103.732	0.24235	0.086476		103.732	0.203124	0.050536		103.732	0.098632	0.047101		103.732	0.249268	0.030498
103.832	0.24235	0.085701		103.832	0.191895	0.05003		103.832	0.083496	0.046624		103.832	0.253174	0.030161
103.932	0.241374	0.084933		103.932	0.19873	0.04953		103.932	0.084961	0.046151		103.932	0.251221	0.029828
104.032	0.24821	0.084173		104.032	0.193848	0.049034		104.032	0.088379	0.045684		104.032	0.255127	0.029499
104.132	0.24821	0.083418		104.132	0.193848	0.048544		104.132	0.094238	0.045221		104.132	0.241455	0.029174
104.232	0.24821	0.082671		104.232	0.195313	0.048058		104.232	0.086426	0.044763		104.232	0.235596	0.028852
104.332	0.250163	0.08193		104.332	0.19873	0.047577		104.332	0.086426	0.044309		104.332	0.241455	0.028533
104.432	0.25472	0.081196		104.432	0.20166	0.047101		104.432	0.094238	0.043861		104.432	0.23999	0.028218
104.532	0.243001	0.080469		104.532	0.202637	0.04663		104.532	0.095703	0.043416		104.532	0.236572	0.027907
104.632	0.246908	0.079748		104.632	0.202637	0.046164		104.632	0.099121	0.042977		104.632	0.236572	0.027599
104.732	0.254395	0.079033		104.732	0.201172	0.045702		104.732	0.094727	0.042541		104.732	0.224854	0.027295
104.832	0.256673	0.078325		104.832	0.192871	0.045245		104.832	0.102539	0.04211		104.832	0.224854	0.026993
104.932	0.25765	0.077624		104.932	0.199707	0.044792		104.932	0.096192	0.041684		104.932	0.227783	0.026696
105.032	0.259928	0.076928		105.032	0.198242	0.044344		105.032	0.087891	0.041261		105.032	0.23169	0.026401
105.132	0.254069	0.076239		105.132	0.188965	0.043901		105.132	0.085938	0.040844		105.132	0.22876	0.02611
105.232	0.255696	0.075556		105.232	0.183105	0.043461		105.232	0.07422	0.04043		105.232	0.232178	0.025822
105.332	0.249837	0.074879		105.332	0.188965	0.043027		105.332	0.076661	0.04002		105.332	0.235596	0.025537
105.432	0.257325	0.074208		105.432	0.19043	0.042596		105.432	0.086425	0.039615		105.432	0.236572	0.025255
105.532	0.259603	0.073543		105.532	0.193848	0.04217		105.532	0.078125	0.039214		105.532	0.22583	0.024976
105.632	0.257975	0.072885		105.632	0.193848	0.041748		105.632	0.071289	0.038816		105.632	0.227295	0.024701
105.732	0.247233	0.072232		105.732	0.189941	0.041331		105.732	0.077637	0.038423		105.732	0.217041	0.024428
105.832	0.246582	0.071584		105.832	0.196777	0.040917		105.832	0.076172	0.038034		105.832	0.217041	0.024158
105.932	0.244629	0.070943		105.932	0.205078	0.040508		105.932	0.07959	0.037649		105.932	0.219971	0.023892
106.032	0.255371	0.070308		106.032	0.214844	0.040103		106.032	0.081056	0.037267		106.032	0.215088	0.023628
106.132	0.26123	0.069678		106.132	0.211426	0.039702		106.132	0.088866	0.03689		106.132	0.229736	0.023368
106.232	0.264812	0.069053		106.232	0.211426	0.039305		106.232	0.070801	0.036516		106.232	0.226807	0.02311
106.332	0.269368	0.068435		106.332	0.214356	0.038911		106.332	0.086426	0.036146		106.332	0.223877	0.022855
106.432	0.275228	0.067822		106.432	0.218261	0.038522		106.432	0.069336	0.03578		106.432	0.217041	0.022602
106.532	0.283366	0.067214		106.532	0.201171	0.038137		106.532	0.072754	0.035418		106.532	0.220947	0.022353
106.632	0.26709	0.066612		106.632	0.200196	0.037755		106.632	0.072754	0.035059		106.632	0.217041	0.022106
106.732	0.266114	0.066015		106.732	0.203613	0.037378		106.732	0.080566	0.034704		106.732	0.212158	0.021862
106.832	0.275879	0.065424		106.832	0.212402	0.037004		106.832	0.084473	0.034352		106.832	0.205322	0.021621
106.932	0.282715	0.064837		106.932	0.20166	0.036634		106.932	0.085937	0.034004		106.932	0.204346	0.021383
107.032	0.282389	0.064257		107.032	0.20166	0.036267		107.032	0.087891	0.03366		107.032	0.212158	0.021147
107.132	0.285644	0.063681		107.132	0.20166	0.035904		107.132	0.085938	0.033319		107.132	0.201416	0.020913
107.232	0.277181	0.06311		107.232	0.194336	0.035545		107.232	0.087402	0.032981		107.232	0.193604	0.020683
107.332	0.276529	0.062545		107.332	0.196777	0.03519		107.332	0.083496	0.032647		107.332	0.196533	0.020454
107.432	0.265788	0.061985		107.432	0.197266	0.034838		107.432	0.083008	0.032317		107.432	0.198975	0.020229
107.532	0.27067	0.061429		107.532	0.195313	0.034489		107.532	0.086426	0.031989		107.532	0.205323	0.020005
107.632	0.266439	0.060879		107.632	0.195801	0.034144		107.632	0.087891	0.031665		107.632	0.20044	0.019785
107.732	0.269369	0.060334		107.732	0.19043	0.033803		107.732	0.087402	0.031344		107.732	0.213623	0.019566
107.832	0.26416	0.059793		107.832	0.193848	0.033464		107.832	0.083008	0.031027		107.832	0.199463	0.01935
107.932	0.265462	0.059257		107.932	0.193848	0.03313		107.932	0.080078	0.030713		107.932	0.197022	0.019137
108.032	0.260254	0.058726		108.032	0.190919	0.032798		108.032	0.081055	0.030401		108.032	0.204834	0.018926
108.132	0.269857	0.0582		108.132	0.188964	0.03247		108.132	0.084472	0.030094		108.132	0.216553	0.018717
108.232	0.285319	0.057679		108.232	0.187988	0.032145		108.232	0.089355	0.029789		108.232	0.22583	0.01851
108.332	0.285319	0.057162		108.332	0.183594	0.031824		108.332	0.081543	0.029487		108.332	0.217041	0.018306
108.432	0.277832	0.05665		108.432	0.177246	0.031505		108.432	0.074707	0.029188		108.432	0.223877	0.018104
108.532	0.282063	0.056143		108.532	0.202149	0.03119		108.532	0.071778	0.028893		108.532	0.22583	0.017904
108.632	0.277181	0.05564		108.632	0.203613	0.030878		108.632	0.083007	0.0286		108.632	0.218018	0.017707
108.732	0.276856	0.055141		108.732	0.202148	0.030569		108.732	0.083008	0.02831		108.732	0.216065	0.017511
108.832	0.284342	0.054647		108.832	0.206543	0.030264		108.832	0.084961	0.028023		108.832	0.21997	0.017318
108.932	0.276856	0.054157		108.932	0.200195	0.029961		108.932	0.079102	0.02774		108.932	0.215088	0.017127
109.032	0.293131	0.053672		109.032	0.205078	0.029661		109.032	0.081055	0.027459		109.032	0.221924	0.016938
109.132	0.293783	0.053191		109.132	0.212402	0.029364		109.132	0.083496	0.02718		109.132	0.224854	0.016751
109.232	0.290527	0.052715		109.232	0.206055	0.029071		109.232	0.085449	0.026905		109.232	0.2229	0.016566
109.332	0.284668	0.052243		109.332	0.20459	0.02878		109.332	0.092286	0.026633		109.332	0.217529	0.016384
109.432	0.283692	0.051775		109.432	0.219238	0.028492		109.432	0.096191	0.026363		109.432	0.218506	0.016203
109.532	0.297688	0.051311		109.532	0.220703	0.028207		109.532	0.09082	0.026096		109.532	0.214111	0.016024
109.632	0.298991	0.050851		109.632	0.225586	0.027925		109.632	0.091797	0.025831		109.632	0.217041	0.015847
109.732	0.297689	0.050395		109.732	0.220215	0.027645		109.732	0.086426	0.02557		109.732	0.222412	0.015672
109.832	0.301269	0.049944		109.832	0.213379	0.027369		109.832	0.08252	0.025311		109.832	0.218018	0.015499
109.932	0.294759	0.049496		109.932	0.216308	0.027095		109.932	0.083984	0.025054		109.932	0.220947	0.015328
110.032	0.296712	0.049053		110.032	0.220215	0.026824		110.032	0.083496	0.0248		110.032	0.223877	0.015159
110.132	0.291504	0.048614		110.132	0.214844	0.026556		110.132	0.099121	0.024549		110.132	0.23706	0.014992
110.232	0.293783	0.048178		110.232	0.22168	0.02629		110.232	0.105957	0.024301		110.232	0.224854	0.014827
110.332	0.291178	0.047746		110.332	0.226075	0.026027		110.332	0.109864	0.024054		110.332	0.219971	0.014663
110.432	0.297364	0.047319		110.432	0.226562	0.025767		110.432	0.113281	0.023811		110.432	0.231202	0.014501
110.532	0.284342	0.046895		110.532	0.227539	0.025509		110.532	0.109863	0.02357		110.532	0.231201	0.014341
110.632	0.284994	0.046475		110.632	0.228027	0.025254		110.632	0.104981	0.023331		110.632	0.227783	0.014183
110.732	0.292807	0.046058		110.732	0.225098	0.025001		110.732	0.102539	0.023095		110.732	0.236572	0.014026
110.832	0.305501	0.045646		110.832	0.226563	0.024751		110.832	0.09082	0.022861		110.832	0.219483	0.013872
110.932	0.309082	0.045237		110.932	0.22998	0.024504		110.932	0.083496	0.022629		110.932	0.2229	0.013719
111.032	0.294759	0.044831		111.032	0.229981	0.024258		111.032	0.089356	0.0224		111.032	0.234619	0.013567
111.132	0.29834	0.04443		111.132	0.241699	0.024016		111.132	0.089355	0.022173		111.132	0.231689	0.013417
111.232	0.301921	0.044032		111.232	0.23877	0.023776		111.232	0.080567	0.021948		111.232	0.223389	0.013269
111.332	0.303223	0.043637		111.332	0.230469	0.023538		111.332	0.07666	0.021726		111.332	0.219971	0.013123
111.432	0.299317	0.043246		111.432	0.237793	0.023302		111.432	0.07666	0.021506		111.432	0.211182	0.012978
111.532	0.304199	0.042859		111.532	0.227051	0.023069		111.532	0.083496	0.021288		111.532	0.204346	0.012835
111.632	0.298015	0.042475		111.632	0.231445	0.022838		111.632	0.082519	0.021072		111.632	0.204346	0.012693
111.732	0.300131	0.042094		111.732	0.222168	0.02261		111.732	0.075196	0.020859		111.732	0.210205	0.012553
111.832	0.301269	0.041717		111.832	0.220703	0.022384		111.832	0.081543	0.020648		111.832	0.207764	0.012415
111.932	0.296387	0.041343		111.932	0.21875	0.02216		111.932	0.077637	0.020438		111.932	0.212647	0.012278
112.032	0.295572	0.040973		112.032	0.223633	0.021938		112.032	0.07373	0.020231		112.032	0.211182	0.012142
112.132	0.296713	0.040606		112.132	0.211426	0.021719		112.132	0.072266	0.020027		112.132	0.209716	0.012008
112.232	0.293458	0.040242		112.232	0.199707	0.021501		112.232	0.081055	0.019824		112.232	0.218018	0.011876
112.332	0.293131	0.039882		112.332	0.205567	0.021286		112.332	0.082032	0.019623		112.332	0.218505	0.011745
112.432	0.296712	0.039524		112.432	0.213867	0.021073		112.432	0.074707	0.019424		112.432	0.220459	0.011615
112.532	0.289876	0.03917		112.532	0.210449	0.020863		112.532	0.07129	0.019227		112.532	0.210205	0.011487
112.632	0.29541	0.038819		112.632	0.206055	0.020654		112.632	0.07373	0.019033		112.632	0.206299	0.01136
112.732	0.290527	0.038471		112.732	0.216797	0.020447		112.732	0.050781	0.01884		112.732	0.189697	0.011235
112.832	0.282064	0.038127		112.832	0.214355	0.020243		112.832	0.057617	0.018649		112.832	0.192627	0.011111
112.932	0.281738	0.037785		112.932	0.21582	0.02004		112.932	0.050293	0.01846		112.932	0.181885	0.010988
113.032	0.276205	0.037447		113.032	0.216309	0.01984		113.032	0.041992	0.018273		113.032	0.17749	0.010867
113.132	0.276204	0.037111		113.132	0.209473	0.019641		113.132	0.041016	0.018088		113.132	0.177002	0.010747
113.232	0.28304	0.036779		113.232	0.206055	0.019445		113.232	0.039551	0.017905		113.232	0.179444	0.010629
113.332	0.272624	0.036449		113.332	0.202637	0.01925		113.332	0.044923	0.017723		113.332	0.182861	0.010511
113.432	0.266764	0.036123		113.432	0.201172	0.019058		113.432	0.047363	0.017544		113.432	0.18872	0.010395
113.532	0.266113	0.035799		113.532	0.190918	0.018867		113.532	0.045898	0.017366		113.532	0.174072	0.010281
113.632	0.255372	0.035478		113.632	0.185547	0.018678		113.632	0.032227	0.01719		113.632	0.174072	0.010167
113.732	0.258627	0.03516		113.732	0.18457	0.018492		113.732	0.041015	0.017016		113.732	0.179932	0.010055
113.832	0.26123	0.034846		113.832	0.174317	0.018307		113.832	0.039063	0.016844		113.832	0.179932	0.00994
113.932	0.248861	0.034533		113.932	0.175293	0.018124		113.932	0.047851	0.016673		113.932	0.188721	0.00983
114.032	0.251465	0.034224		114.032	0.168457	0.017942		114.032	0.052735	0.016504		114.032	0.18042	0.00973
114.132	0.252441	0.033917		114.132	0.162598	0.017763		114.132	0.054687	0.016337		114.132	0.177002	0.00962
114.232	0.247884	0.033613		114.232	0.161621	0.017585		114.232	0.063964	0.016171		114.232	0.165283	0.00951
114.332	0.230306	0.033312		114.332	0.162598	0.017409		114.332	0.060059	0.016008		114.332	0.161377	0.00941
114.432	0.22347	0.033014		114.432	0.162598	0.017235		114.432	0.063965	0.015846		114.432	0.157471	0.0093
114.532	0.22347	0.032718		114.532	0.150879	0.017063		114.532	0.055664	0.015685		114.532	0.157471	0.0092
114.632	0.22347	0.032425		114.632	0.13916	0.016892		114.632	0.037598	0.015526		114.632	0.155517	0.0091
114.732	0.215658	0.032134		114.732	0.134766	0.016723		114.732	0.039063	0.015369		114.732	0.155518	0.009
114.832	0.218261	0.031847		114.832	0.127441	0.016556		114.832	0.046875	0.015213		114.832	0.155518	0.0089
114.932	0.217285	0.031561		114.932	0.123535	0.01639		114.932	0.043457	0.015059		114.932	0.155518	0.0088
115.032	0.211101	0.031279		115.032	0.127441	0.016226		115.032	0.034668	0.014907		115.032	0.155518	0.0087
115.132	0.2111	0.030998		115.132	0.140137	0.016064		115.132	0.040039	0.014756		115.132	0.155517	0.00861
115.232	0.2111	0.030721		115.232	0.138672	0.015903		115.232	0.036621	0.014606		115.232	0.152588	0.00851
115.332	0.221842	0.030445		115.332	0.13916	0.015744		115.332	0.033692	0.014458		115.332	0.145752	0.00842
115.432	0.220541	0.030173		115.432	0.143066	0.015587		115.432	0.034667	0.014312		115.432	0.149658	0.00833
115.532	0.221842	0.029902		115.532	0.133301	0.015431		115.532	0.033203	0.014167		115.532	0.157471	0.00823
115.632	0.224446	0.029634		115.632	0.138183	0.015276		115.632	0.03125	0.014023		115.632	0.148193	0.00814
115.732	0.214682	0.029369		115.732	0.119629	0.015123		115.732	0.036132	0.013881		115.732	0.150635	0.00805
115.832	0.224771	0.029106		115.832	0.131348	0.014972		115.832	0.027832	0.01374		115.832	0.146729	0.00796
115.932	0.221843	0.028845		115.932	0.131348	0.014822		115.932	0.027832	0.013601		115.932	0.127198	0.00788
116.032	0.223144	0.028587		116.032	0.125488	0.014674		116.032	0.030762	0.013464		116.032	0.147217	0.00779
116.132	0.220866	0.02833		116.132	0.128418	0.014527		116.132	0.037598	0.013327		116.132	0.151611	0.0077
116.232	0.221843	0.028077		116.232	0.121582	0.014382		116.232	0.043456	0.013192		116.232	0.138428	0.00762
116.332	0.224121	0.027825		116.332	0.121582	0.014238		116.332	0.053222	0.013059		116.332	0.136475	0.00754
116.432	0.22705	0.027576		116.432	0.121582	0.014096		116.432	0.049317	0.012926		116.432	0.136963	0.00745
116.532	0.220867	0.027329		116.532	0.119629	0.013955		116.532	0.037598	0.012795		116.532	0.130127	0.00737
116.632	0.228678	0.027084		116.632	0.125977	0.013815		116.632	0.04541	0.012666		116.632	0.122314	0.00729
116.732	0.224772	0.026841		116.732	0.122558	0.013677		116.732	0.051269	0.012537		116.732	0.122314	0.00721
116.832	0.220866	0.026601		116.832	0.121093	0.01354		116.832	0.047363	0.01241		116.832	0.12085	0.00713
116.932	0.220866	0.026363		116.932	0.116211	0.013405		116.932	0.048828	0.012285		116.932	0.118896	0.00705
117.032	0.231282	0.026126		117.032	0.115723	0.013271		117.032	0.050782	0.01216		117.032	0.122314	0.00697
117.132	0.22347	0.025892		117.132	0.118652	0.013138		117.132	0.049316	0.012037		117.132	0.109131	0.0069
117.232	0.224772	0.02566		117.232	0.105469	0.013006		117.232	0.049316	0.011915		117.232	0.108643	0.00682
117.332	0.224772	0.02543		117.332	0.100586	0.012876		117.332	0.052246	0.011794		117.332	0.116943	0.00674
117.432	0.224773	0.025203		117.432	0.104004	0.012748		117.432	0.057617	0.011675		117.432	0.118896	0.00667
117.532	0.243001	0.024977		117.532	0.114746	0.01262		117.532	0.04248	0.011557		117.532	0.115479	0.0066
117.632	0.230306	0.024753		117.632	0.114746	0.012494		117.632	0.041016	0.01144		117.632	0.115479	0.00652
117.732	0.240071	0.024531		117.732	0.113281	0.012369		117.732	0.044922	0.011324		117.732	0.115478	0.00645
117.832	0.233887	0.024311		117.832	0.109863	0.012245		117.832	0.053711	0.011209		117.832	0.116943	0.00638
117.932	0.22998	0.024094		117.932	0.109863	0.012123		117.932	0.055664	0.011096		117.932	0.118896	0.00631
118.032	0.241699	0.023878		118.032	0.108398	0.012001		118.032	0.050293	0.010983		118.032	0.119385	0.00624
118.132	0.240723	0.023664		118.132	0.11084	0.011881		118.132	0.048828	0.010872		118.132	0.119385	0.00617
118.232	0.242351	0.023452		118.232	0.11377	0.011762		118.232	0.04541	0.010762		118.232	0.119385	0.0061
118.332	0.251464	0.023242		118.332	0.120605	0.011645		118.332	0.04541	0.010653		118.332	0.12085	0.00604
118.432	0.259277	0.023034		118.432	0.119141	0.011528		118.432	0.04541	0.010545		118.432	0.124268	0.00597
118.532	0.260254	0.022827		118.532	0.115723	0.011413		118.532	0.043945	0.010438		118.532	0.122803	0.0059
118.632	0.277832	0.022623		118.632	0.118652	0.011299		118.632	0.04834	0.010332		118.632	0.124756	0.00584
118.732	0.286621	0.02242		118.732	0.117676	0.011186		118.732	0.056152	0.010228		118.732	0.120361	0.00577
118.832	0.286621	0.022219		118.832	0.117676	0.011074		118.832	0.056153	0.010124		118.832	0.120361	0.00571
118.932	0.290527	0.02202		118.932	0.119629	0.010963		118.932	0.045898	0.010021		118.932	0.120361	0.00565
119.032	0.29248	0.021823		119.032	0.115723	0.010853		119.032	0.064941	0.00992		119.032	0.108643	0.00558
119.132	0.300944	0.021627		119.132	0.121582	0.010745		119.132	0.056152	0.00982		119.132	0.113037	0.00552
119.232	0.301921	0.021434		119.232	0.117188	0.010637		119.232	0.062988	0.00972		119.232	0.123291	0.00546
119.332	0.304199	0.021242		119.332	0.120605	0.010531		119.332	0.062988	0.00962		119.332	0.12915	0.0054
119.432	0.3042	0.021051		119.432	0.120605	0.010426		119.432	0.062988	0.00952		119.432	0.12915	0.00534
119.532	0.308105	0.020863		119.532	0.124512	0.010321		119.532	0.064453	0.00943		119.532	0.126221	0.00528
119.632	0.307129	0.020676		119.632	0.118164	0.010218		119.632	0.064941	0.00933		119.632	0.119385	0.00522
119.732	0.31071	0.02049		119.732	0.121582	0.010116		119.732	0.058106	0.00924		119.732	0.119385	0.00517
119.832	0.319173	0.020307		119.832	0.115723	0.010015		119.832	0.059571	0.00914		119.832	0.120849	0.00511
119.932	0.319499	0.020125		119.932	0.122559	0.00991		119.932	0.062988	0.00905		119.932	0.130127	0.00505
120.032	0.325684	0.019945		120.032	0.136719	0.00982		120.032	0.068848	0.00896		120.032	0.130127	0.005
120.132	0.326661	0.019766		120.132	0.13623	0.00972		120.132	0.070312	0.00887		120.132	0.131592	0.00494
120.232	0.342611	0.019589		120.232	0.140137	0.00962		120.232	0.079589	0.00878		120.232	0.13501	0.00489
120.332	0.352376	0.019413		120.332	0.140137	0.00952		120.332	0.075684	0.00869		120.332	0.13208	0.00483
120.432	0.351726	0.019239		120.432	0.137207	0.00943		120.432	0.071777	0.0086		120.432	0.129639	0.00478
120.532	0.368326	0.019067		120.532	0.112793	0.00933		120.532	0.081055	0.00851		120.532	0.136963	0.00473
120.632	0.369629	0.018896		120.632	0.116211	0.00924		120.632	0.084472	0.00843		120.632	0.134521	0.00468
120.732	0.370281	0.018727		120.732	0.136719	0.00915		120.732	0.086426	0.00834		120.732	0.135986	0.00462
120.832	0.377115	0.018559		120.832	0.134277	0.00906		120.832	0.090332	0.00826		120.832	0.127197	0.00457
120.932	0.375163	0.018393		120.932	0.132813	0.00897		120.932	0.091797	0.00818		120.932	0.130127	0.00452
121.032	0.375813	0.018228		121.032	0.129395	0.00888		121.032	0.102539	0.00809		121.032	0.117432	0.00447
121.132	0.379395	0.018065		121.132	0.130859	0.00879		121.132	0.098144	0.00801		121.132	0.117432	0.00442
121.232	0.373535	0.017903		121.232	0.126465	0.0087		121.232	0.098145	0.00793		121.232	0.121826	0.00437
121.332	0.37679	0.017743		121.332	0.12793	0.00861		121.332	0.09961	0.00785		121.332	0.119873	0.00433
121.432	0.379069	0.017584		121.432	0.133789	0.00853		121.432	0.11084	0.00777		121.432	0.123291	0.00428
121.532	0.380046	0.017426		121.532	0.137695	0.00844		121.532	0.108399	0.00769		121.532	0.123291	0.00423
121.632	0.383301	0.01727		121.632	0.134277	0.00836		121.632	0.109374	0.00761		121.632	0.124756	0.00418
121.732	0.381348	0.017115		121.732	0.122559	0.00827		121.732	0.114259	0.00754		121.732	0.130127	0.00414
121.832	0.375814	0.016962		121.832	0.125488	0.00819		121.832	0.117188	0.00746		121.832	0.130127	0.00409
121.932	0.37679	0.01681		121.932	0.130859	0.00811		121.932	0.120605	0.00738		121.932	0.129151	0.00405
122.032	0.381022	0.016659		122.032	0.121094	0.00803		122.032	0.121582	0.00731		122.032	0.13208	0.004
122.132	0.38916	0.01651		122.132	0.123534	0.00795		122.132	0.117676	0.00723		122.132	0.137451	0.00396
122.232	0.395345	0.016362		122.232	0.109375	0.00787		122.232	0.124511	0.00716		122.232	0.131104	0.00392
122.332	0.395345	0.016216		122.332	0.118164	0.00779		122.332	0.114258	0.00709		122.332	0.139404	0.00387
122.432	0.394369	0.01607		122.432	0.117676	0.00771		122.432	0.117676	0.00702		122.432	0.135986	0.00383
122.532	0.390462	0.015926		122.532	0.111328	0.00763		122.532	0.116211	0.00695		122.532	0.134522	0.00379
122.632	0.396322	0.015784		122.632	0.102539	0.00756		122.632	0.114257	0.00688		122.632	0.133057	0.00375
122.732	0.399578	0.015642		122.732	0.113281	0.00748		122.732	0.117676	0.00681		122.732	0.136963	0.0037
122.832	0.405436	0.015502		122.832	0.118164	0.00741		122.832	0.117676	0.00674		122.832	0.141357	0.00366
122.932	0.405111	0.015363		122.932	0.121582	0.00733		122.932	0.121093	0.00667		122.932	0.139405	0.00362
123.032	0.399576	0.015226		123.032	0.116211	0.00726		123.032	0.125488	0.0066		123.032	0.142822	0.00358
123.132	0.396322	0.015089		123.132	0.10791	0.00719		123.132	0.120117	0.00653		123.132	0.150635	0.00354
123.232	0.389486	0.014954		123.232	0.116211	0.00712		123.232	0.123535	0.00647		123.232	0.153076	0.0035
123.332	0.391439	0.01482		123.332	0.112794	0.00704		123.332	0.123536	0.0064		123.332	0.147217	0.00347
123.432	0.380045	0.014687		123.432	0.114746	0.00697		123.432	0.128906	0.00634		123.432	0.154541	0.00343
123.532	0.375488	0.014556		123.532	0.121582	0.0069		123.532	0.133301	0.00627		123.532	0.156006	0.00339
123.632	0.370931	0.014425		123.632	0.120117	0.00683		123.632	0.12793	0.00621		123.632	0.151611	0.00335
123.732	0.378418	0.014296		123.732	0.120117	0.00677		123.732	0.131347	0.00615		123.732	0.151611	0.00332
123.832	0.379394	0.014168		123.832	0.124512	0.0067		123.832	0.128418	0.00609		123.832	0.151611	0.00328
123.932	0.381673	0.014041		123.932	0.119141	0.00663		123.932	0.124512	0.00602		123.932	0.147216	0.00324
124.032	0.381673	0.013915		124.032	0.121094	0.00657		124.032	0.125488	0.00596		124.032	0.132568	0.00321
124.132	0.372233	0.013791		124.132	0.111816	0.0065		124.132	0.121094	0.0059		124.132	0.142334	0.00317
124.232	0.354655	0.013667		124.232	0.104492	0.00643		124.232	0.121582	0.00584		124.232	0.138916	0.00314
124.332	0.358886	0.013545		124.332	0.102539	0.00637		124.332	0.114746	0.00578		124.332	0.13501	0.0031
124.432	0.363444	0.013423		124.432	0.104492	0.00631		124.432	0.125488	0.00572		124.432	0.128662	0.00307
124.532	0.357911	0.013303		124.532	0.108887	0.00624		124.532	0.112793	0.00567		124.532	0.12915	0.00303
124.632	0.357259	0.013184		124.632	0.098633	0.00618		124.632	0.125976	0.00561		124.632	0.122314	0.003
124.732	0.352377	0.013066		124.732	0.11084	0.00612		124.732	0.133789	0.00555		124.732	0.122314	0.00297
124.832	0.356933	0.012949		124.832	0.105469	0.00606		124.832	0.130371	0.0055		124.832	0.123779	0.00293
124.932	0.353028	0.012833		124.932	0.112304	0.006		124.932	0.115723	0.00544		124.932	0.125733	0.0029
125.032	0.349447	0.012718		125.032	0.105957	0.00594		125.032	0.108887	0.00539		125.032	0.12085	0.00287
125.132	0.344564	0.012604		125.132	0.098145	0.00588		125.132	0.106445	0.00533		125.132	0.118896	0.00284
125.232	0.333821	0.012491		125.232	0.09961	0.00582		125.232	0.110839	0.00528		125.232	0.115479	0.00281
125.332	0.321452	0.012379		125.332	0.100098	0.00576		125.332	0.105469	0.00522		125.332	0.112549	0.00278
125.432	0.318197	0.012268		125.432	0.087402	0.0057		125.432	0.122558	0.00517		125.432	0.112061	0.00275
125.532	0.313965	0.012158		125.532	0.080566	0.00565		125.532	0.117676	0.00512		125.532	0.119385	0.00271
125.632	0.313965	0.012049		125.632	0.075195	0.00559		125.632	0.11084	0.00507		125.632	0.119385	0.00268
125.732	0.310059	0.011941		125.732	0.080567	0.00553		125.732	0.11084	0.00501		125.732	0.116455	0.00266
125.832	0.311035	0.011834		125.832	0.081543	0.00548		125.832	0.109375	0.00496		125.832	0.109619	0.00263
125.932	0.297689	0.011728		125.932	0.070801	0.00542		125.932	0.113769	0.00491		125.932	0.109619	0.0026
126.032	0.30778	0.011623		126.032	0.069336	0.00537		126.032	0.113769	0.00486		126.032	0.109619	0.00257
126.132	0.29834	0.011519		126.132	0.067383	0.00532		126.132	0.109864	0.00481		126.132	0.10083	0.00254
126.232	0.299317	0.011416		126.232	0.070801	0.00526		126.232	0.102538	0.00477		126.232	0.093994	0.00251
126.332	0.302571	0.011314		126.332	0.069336	0.00521		126.332	0.093262	0.00472		126.332	0.093994	0.00248
126.432	0.300944	0.011212		126.432	0.065918	0.00516		126.432	0.095215	0.00467		126.432	0.092041	0.00246
126.532	0.297038	0.011112		126.532	0.067383	0.00511		126.532	0.099121	0.00462		126.532	0.097412	0.00243
126.632	0.291504	0.011012		126.632	0.069336	0.00506		126.632	0.099121	0.00458		126.632	0.112549	0.0024
126.732	0.286947	0.010914		126.732	0.067382	0.005		126.732	0.097656	0.00453		126.732	0.112549	0.00238
126.832	0.286621	0.010816		126.832	0.059082	0.00495		126.832	0.095703	0.00448		126.832	0.109619	0.00235
126.932	0.287598	0.010719		126.932	0.059082	0.0049		126.932	0.093262	0.00444		126.932	0.116455	0.00232
127.032	0.289876	0.010623		127.032	0.056641	0.00486		127.032	0.104981	0.00439		127.032	0.127197	0.0023
127.132	0.290853	0.010528		127.132	0.061523	0.00481		127.132	0.106933	0.00435		127.132	0.120361	0.00227
127.232	0.291504	0.010433		127.232	0.061035	0.00476		127.232	0.098145	0.0043		127.232	0.120361	0.00225
127.332	0.289876	0.01034		127.332	0.060059	0.00471		127.332	0.091308	0.00426		127.332	0.110596	0.00222
127.432	0.290853	0.010247		127.432	0.057129	0.00466		127.432	0.088867	0.00422		127.432	0.109131	0.0022
127.532	0.293131	0.010155		127.532	0.067383	0.00462		127.532	0.092285	0.00418		127.532	0.105713	0.00217
127.632	0.293131	0.010064		127.632	0.063965	0.00457		127.632	0.09375	0.00413		127.632	0.105713	0.00215
127.732	0.304199	0.00997		127.732	0.053711	0.00453		127.732	0.091308	0.00409		127.732	0.101319	0.00213
127.832	0.293131	0.00988		127.832	0.068847	0.00448		127.832	0.081543	0.00405		127.832	0.104736	0.0021
127.932	0.30485	0.0098		127.932	0.060059	0.00444		127.932	0.081543	0.00401		127.932	0.106201	0.00208
128.032	0.305827	0.00971		128.032	0.0625	0.00439		128.032	0.067384	0.00397		128.032	0.109619	0.00206
128.132	0.306478	0.00962		128.132	0.063476	0.00435		128.132	0.072265	0.00393		128.132	0.111085	0.00203
128.232	0.29834	0.00954		128.232	0.060547	0.0043		128.232	0.074219	0.00389		128.232	0.114502	0.00201
128.332	0.297038	0.00945		128.332	0.063965	0.00426		128.332	0.070801	0.00385		128.332	0.111572	0.00199
128.432	0.300944	0.00937		128.432	0.066895	0.00422		128.432	0.064941	0.00381		128.432	0.107666	0.00197
128.532	0.303548	0.00928		128.532	0.060059	0.00418		128.532	0.074219	0.00377		128.532	0.114502	0.00195
128.632	0.298991	0.0092		128.632	0.057129	0.00413		128.632	0.077636	0.00373		128.632	0.110596	0.00192
128.732	0.299642	0.00912		128.732	0.051758	0.00409		128.732	0.076172	0.00369		128.732	0.110595	0.0019
128.832	0.296712	0.00903		128.832	0.052246	0.00405		128.832	0.077148	0.00366		128.832	0.10083	0.00188
128.932	0.302897	0.00895		128.932	0.04541	0.00401		128.932	0.095215	0.00362		128.932	0.082764	0.00186
129.032	0.300944	0.00887		129.032	0.046875	0.00397		129.032	0.092284	0.00358		129.032	0.0979	0.00184
129.132	0.305501	0.00879		129.132	0.048828	0.00393		129.132	0.075197	0.00355		129.132	0.099366	0.00182
129.232	0.313314	0.00871		129.232	0.049316	0.00389		129.232	0.086426	0.00351		129.232	0.104249	0.0018
129.332	0.31429	0.00864		129.332	0.046387	0.00385		129.332	0.087891	0.00348		129.332	0.104736	0.00178
129.432	0.317546	0.00856		129.432	0.04541	0.00381		129.432	0.090332	0.00344		129.432	0.093506	0.00176
129.532	0.322428	0.00848		129.532	0.037109	0.00378		129.532	0.087401	0.00341		129.532	0.093018	0.00174
129.632	0.320802	0.00841		129.632	0.033204	0.00374		129.632	0.081544	0.00337		129.632	0.102784	0.00172
129.732	0.326984	0.00833		129.732	0.029785	0.0037		129.732	0.078613	0.00334		129.732	0.10083	0.0017
129.832	0.319173	0.00826		129.832	0.029785	0.00366		129.832	0.073242	0.0033		129.832	0.102295	0.00168
129.932	0.322103	0.00818		129.932	0.02832	0.00363		129.932	0.072754	0.00327		129.932	0.111572	0.00167
130.032	0.322753	0.00811		130.032	0.020996	0.00359		130.032	0.070312	0.00324		130.032	0.105713	0.00165
130.132	0.313965	0.00804		130.132	0.020996	0.00356		130.132	0.078126	0.0032		130.132	0.110107	0.00163
130.232	0.328288	0.00796		130.232	0.01709	0.00352		130.232	0.076171	0.00317		130.232	0.113525	0.00161
130.332	0.331217	0.00789		130.332	0.011231	0.00348		130.332	0.073731	0.00314		130.332	0.110596	0.00159
130.432		0.00782		130.432	0.00293	0.00345		130.432	0.068359	0.00311		130.432	0.114502	0.00158
130.532		0.00775		130.532	0.021972	0.00342		130.532	0.061035	0.00308		130.532	0.115967	0.00156
130.632		0.00768		130.632	0.017579	0.00338		130.632	0.056153	0.00305		130.632	0.111573	0.00154
130.732		0.00761		130.732	0.02832	0.00335		130.732	0.050781	0.00301		130.732	0.108155	0.00152
130.832		0.00755		130.832	0.024902	0.00331		130.832	0.055664	0.00298		130.832	0.11499	0.00151
130.932		0.00748		130.932	0.010254	0.00328		130.932	0.060547	0.00295		130.932	0.126221	0.00149
131.032		0.00741		131.032	0.019042	0.00325		131.032	0.074218	0.00292		131.032	0.123779	0.00147
131.132		0.00735		131.132	0.00781	0.00322		131.132	0.06836	0.00289		131.132	0.134032	0.00146
131.232		0.00728		131.232		0.00318		131.232	0.07959	0.00286		131.232	0.128174	0.00144
131.332		0.00721		131.332		0.00315		131.332	0.083496	0.00284		131.332		0.00143
131.432		0.00715		131.432		0.00312		131.432	0.078125	0.00281		131.432		0.00141
131.532		0.00709		131.532		0.00309		131.532	0.072266	0.00278		131.532		0.0014
131.632		0.00702		131.632		0.00306		131.632	0.075683	0.00275		131.632		0.00138
131.732		0.00696		131.732		0.00303		131.732		0.00272		131.732		0.00136
131.832		0.0069		131.832		0.003		131.832		0.00269		131.832		0.00135
131.932		0.00683		131.932		0.00297		131.932		0.00267		131.932		0.00133
132.032		0.00677		132.032		0.00294		132.032		0.00264		132.032		0.00132
132.132		0.00671		132.132		0.00291		132.132		0.00261		132.132		0.00131
132.232		0.00665		132.232		0.00288		132.232		0.00259		132.232		0.00129
132.332		0.00659		132.332		0.00285		132.332		0.00256		132.332		0.00128
132.432		0.00653		132.432		0.00282		132.432		0.00254		132.432		0.00126
132.532		0.00648		132.532		0.00279		132.532		0.00251		132.532		0.00125
132.632		0.00642		132.632		0.00277		132.632		0.00248		132.632		0.00123
132.732		0.00636		132.732		0.00274		132.732		0.00246		132.732		0.00122
132.832		0.0063		132.832		0.00271		132.832		0.00243		132.832		0.00121
132.932		0.00625		132.932		0.00268		132.932		0.00241		132.932		0.00119
133.032		0.00619		133.032		0.00266		133.032		0.00238		133.032		0.00118
133.132		0.00614		133.132		0.00263		133.132		0.00236		133.132		0.00117
133.232		0.00608		133.232		0.0026		133.232		0.00234		133.232		0.00116
133.332		0.00603		133.332		0.00258		133.332		0.00231		133.332		0.00114
133.432		0.00597		133.432		0.00255		133.432		0.00229		133.432		0.00113
133.532		0.00592		133.532		0.00253		133.532		0.00227		133.532		0.00112
133.632		0.00587		133.632		0.0025		133.632		0.00224		133.632		0.00111
133.732		0.00581		133.732		0.00248		133.732		0.00222		133.732		0.00109
133.832		0.00576		133.832		2.09248		133.832		0.0022		133.832		0.00108
133.932		2.06376		133.932		2.23197		133.932		1.8912		133.932		0.00107
134.032		2.19899		134.032		2.3695		134.032		2.03122		134.032		1.73507
134.132		2.33249		134.132		2.50505		134.132		2.16917		134.132		1.87921
134.232		2.46426		134.232		2.63873		134.232		2.30517		134.232		2.02116
134.332		2.5943		134.332		2.77052		134.332	0.612061	2.43919		134.332		2.16089
134.432	0.774089	2.72268		134.432		2.90045		134.432	0.781494	2.57127		134.432		2.29848
134.532	0.91638	2.84937		134.532	0.776826	3.02855		134.532	0.993835	2.70143		134.532		2.43396
134.632	1.05366	2.97444		134.632	0.945586	3.1548		134.632	1.15021	2.82967		134.632	0.298794	2.56732
134.732	1.15683	3.09789		134.732	1.05029	3.27931		134.732	1.26932	2.95609		134.732	0.448453	2.69864
134.832	1.24023	3.21972		134.832	1.15186	3.40207		134.832	1.31616	3.08067		134.832	0.63916	2.82792
134.932	1.34603	3.33999		134.932	1.22778	3.52309		134.932	1.35107	3.20345		134.932	0.803711	2.95523
135.032	1.39979	3.45869		135.032	1.30051	3.6424		135.032	1.40204	3.32445		135.032	0.978516	3.08057
135.132	1.47295	3.57586		135.132	1.37283	3.76		135.132	1.44733	3.44366		135.132	1.13254	3.20395
135.232	1.59924	3.69151		135.232	1.42993	3.87597		135.232	1.57278	3.56117		135.232	1.20261	3.32546
135.332	1.72786	3.80565		135.332	1.47412	3.9903		135.332	1.71118	3.67698		135.332	1.26367	3.44506
135.432	1.79557	3.91832		135.432	1.63037	4.10302		135.432	1.82886	3.79112		135.432	1.3689	3.56285
135.532	1.92435	4.02952		135.532	1.77708	4.21416		135.532	1.97409	3.90359		135.532	1.41577	3.67881
135.632	2.11342	4.13929		135.632	1.91066	4.32368		135.632	2.08768	4.01441		135.632	1.50292	3.79297
135.732	2.21905	4.24764		135.732	1.96045	4.4317		135.732	2.13038	4.12364		135.732	1.66136	3.90538
135.832	2.3348	4.35457		135.832	2.03491	4.53819		135.832	2.19336	4.2313		135.832	1.80249	4.01604
135.932	2.41846	4.46013		135.932	2.1355	4.64318		135.932	2.28735	4.33739		135.932	1.94751	4.12502
136.032	2.51352	4.5643		136.032	2.27001	4.74669		136.032	2.35447	4.44195		136.032	2.10156	4.23231
136.132	2.61848	4.66714		136.132	2.39747	4.84871		136.132	2.41603	4.54496		136.132	2.1975	4.33793
136.232	2.72216	4.76864		136.232	2.55664	4.94932		136.232	2.50514	4.6465		136.232	2.29101	4.44193
136.332	2.84798	4.86881		136.332	2.68066	5.0485		136.332	2.61963	4.74657		136.332	2.42334	4.54431
136.432	2.92269	4.9677		136.432	2.82983	5.14629		136.432	2.76587	4.8452		136.432	2.56616	4.64514
136.532	3.04932	5.06529		136.532	2.94604	5.2427		136.532	2.86327	4.94239		136.532	2.66699	4.7444
136.632	3.19547	5.16163		136.632	3.04248	5.33772		136.632	2.95215	5.03814		136.632	2.75659	4.84212
136.732	3.30794	5.25673		136.732	3.16992	5.43143		136.732	3.05005	5.13253		136.732	2.86963	4.93834
136.832	3.40169	5.35057		136.832	3.28491	5.52381		136.832	3.15332	5.22556		136.832	2.98535	5.03307
136.932	3.50212	5.44321		136.932	3.3999	5.61489		136.932	3.27148	5.31723		136.932	3.07935	5.12635
137.032	3.62045	5.53463		137.032	3.50928	5.70468		137.032	3.38769	5.40758		137.032	3.19214	5.21819
137.132	3.73389	5.62489		137.132	3.61817	5.79318		137.132	3.51367	5.49659		137.132	3.31665	5.3086
137.232	3.86279	5.71397		137.232	3.70996	5.88046		137.232	3.62622	5.58433		137.232	3.44702	5.39762
137.332	3.97249	5.80188		137.332	3.81665	5.96651		137.332	3.73096	5.6708		137.332	3.56787	5.48526
137.432	4.09798	5.88867		137.432	3.91992	6.05134		137.432	3.81006	5.75602		137.432	3.67798	5.57157
137.532	4.20947	5.97432		137.532	4.02954	6.13497		137.532	3.90357	5.84		137.532	3.79736	5.65654
137.632	4.32861	6.05887		137.632	4.15674	6.2174		137.632	4.05176	5.92274		137.632	3.9209	5.74018
137.732	4.42578	6.14232		137.732	4.2876	6.29869		137.732	4.19384	6.0043		137.732	4.04077	5.82255
137.832	4.55046	6.22468		137.832	4.39233	6.37883		137.832	4.31494	6.08469		137.832	4.13184	5.90363
137.932	4.66992	6.30598		137.932	4.50391	6.45784		137.932	4.42261	6.1639		137.932	4.23462	5.98348
138.032	4.78971	6.38621		138.032	4.61597	6.53574		138.032	4.52515	6.24197		138.032	4.35645	6.06209
138.132	4.93034	6.46542		138.132	4.74097	6.61251		138.132	4.63232	6.31888		138.132	4.49023	6.13948
138.232	5.02604	6.5436		138.232	4.86792	6.68822		138.232	4.76294	6.39469		138.232	4.58618	6.21569
138.332	5.14046	6.62075		138.332	4.99951	6.76287		138.332	4.86255	6.46941		138.332	4.67651	6.29071
138.432	5.26025	6.69691		138.432	5.10962	6.83646		138.432	4.96875	6.54305		138.432	4.76343	6.36458
138.532	5.36116	6.77208		138.532	5.21973	6.90901		138.532	5.08984	6.61561		138.532	4.84814	6.43731
138.632	5.45003	6.84628		138.632	5.32568	6.98051		138.632	5.1709	6.68711		138.632	4.93652	6.50891
138.732	5.55681	6.91951		138.732	5.41797	7.05103		138.732	5.29126	6.75758		138.732	5.02368	6.57942
138.832	5.62126	6.99179		138.832	5.50537	7.12055		138.832	5.38916	6.82704		138.832	5.12012	6.64883
138.932	5.70736	7.06314		138.932	5.59399	7.18909		138.932	5.46313	6.89548		138.932	5.2085	6.71717
139.032	5.80599	7.13355		139.032	5.69995	7.25667		139.032	5.53467	6.96294		139.032	5.30493	6.78446
139.132	5.88949	7.20306		139.132	5.7876	7.32326		139.132	5.63574	7.02939		139.132	5.40674	6.85071
139.232	5.96891	7.27166		139.232	5.87793	7.38894		139.232	5.74463	7.0949		139.232	5.51294	6.91594
139.332	6.06006	7.33937		139.332	5.97388	7.45369		139.332	5.82495	7.15947		139.332	5.59692	6.98016
139.432	6.16113	7.40621		139.432	6.06641	7.51753		139.432	5.92163	7.22309		139.432	5.67798	7.04339
139.532	6.24886	7.47217		139.532	6.15479	7.58047		139.532	6.03833	7.28579		139.532	5.7771	7.10565
[truncated: 5,770 more rows]

## Sheet: Figure 2c_PRDM-selectivity
PRDM	∆ Tm (°C)
PRDM9	4.97401
PRDM7	4.96414
PRDM8	1.36537
PRDM1	-0.45821
PRDM2	-1.14053
PRDM3	-1.282
PRDM6	-0.63337
PRDM10	-0.385792
PRDM11	-0.535798
PRDM12	-0.857525
PRDM13	-1.00719
PRDM14	-2.29123
PRDM16	-0.225243

## Sheet: Figure 2d, 2e_MOA
Data used to generate Figure 2d								Data used to generate Figure 2e
[SAM]/Km	IC50 (µM)				Average IC50 (µM)	SD		[H3 1-25] /Km	IC50 (µM)				Average IC50 (µM)	SD
	repl#1	repl#2	repl#3	repl#4					repl#1	repl#2	repl#3	repl#4
0.18	0.8375	0.6333	1.032	1.068	0.8927	0.200391		1.25	0.07031	0.07621	0.07465	0.07854	0.0749275	0.003469
0.36	0.5189	0.651	0.6145	1.03	0.7036	0.224616		2.5	0.08783	0.1089	0.08426	0.08954	0.0926325	0.011066
0.73	0.3492	0.3955	0.3691	0.3817	0.373875	0.019668		5	0.1182	0.151	0.1293	0.1025	0.12525	0.020386
1.46	0.2701	0.2877	0.2488	0.2917	0.274575	0.019578		10	0.1735	0.2148	0.1379	0.1507	0.169225	0.033763
2.92	0.1801	0.2279	0.1966	0.2363	0.210225	0.026366		20	0.2567		0.2275	0.2784	0.2542	0.025542

## Sheet: Figure 5a and 5b
Fig. 5a								Fig. 5b
Sample	Normalized_Signal	Temperature (°C)	Independent_Rep #					Compound	∆Tm (°C)	Replicate #
DMSO	1	41.9	1					MRK-740-NC	0.217533	1
DMSO	1.07896	42.4	1					MRK-740-NC	-0.940877	2
DMSO	1.0563	43.6	1					MRK-740-NC	-0.423222	3
DMSO	0.990251	45.5	1					MRK-740	2.14115	1
DMSO	0.854203	47.8	1					MRK-740	1.14099	2
DMSO	0.559457	50.4	1					MRK-740	2.73026	3
DMSO	0.389763	53.1	1
DMSO	0.370358	55.8	1
DMSO	0.238668	58.1	1
DMSO	0.253715	60.1	1
DMSO	0.147014	61.5	1
DMSO	0.22706	62.1	1
MRK-740-NC	1	41.9	1
MRK-740-NC	0.900819	42.4	1
MRK-740-NC	0.885539	43.6	1
MRK-740-NC	0.87297	45.5	1
MRK-740-NC	0.797659	47.8	1
MRK-740-NC	0.600333	50.4	1
MRK-740-NC	0.501758	53.1	1
MRK-740-NC	0.362444	55.8	1
MRK-740-NC	0.338673	58.1	1
MRK-740-NC	0.228375	60.1	1
MRK-740-NC	0.201813	61.5	1
MRK-740-NC	0.199062	62.1	1
MRK-740	1	41.9	1
MRK-740	0.967135	42.4	1
MRK-740	1.05569	43.6	1
MRK-740	1.06697	45.5	1
MRK-740	0.981529	47.8	1
MRK-740	0.836932	50.4	1
MRK-740	0.57082	53.1	1
MRK-740	0.445158	55.8	1
MRK-740	0.270914	58.1	1
MRK-740	0.184424	60.1	1
MRK-740	0.158639	61.5	1
MRK-740	0.164822	62.1	1
DMSO	1	41.9	2
DMSO	0.956653	42.4	2
DMSO	0.894064	43.6	2
DMSO	0.850669	45.5	2
DMSO	0.707714	47.8	2
DMSO	0.638395	50.4	2
DMSO	0.552317	53.1	2
DMSO	0.424557	55.8	2
DMSO	0.218297	58.1	2
DMSO	0.135065	60.1	2
DMSO	0.113824	61.5	2
DMSO	0.104523	62.1	2
MRK-740-NC	1	41.9	2
MRK-740-NC	0.96094	42.4	2
MRK-740-NC	0.955583	43.6	2
MRK-740-NC	0.81011	45.5	2
MRK-740-NC	0.657175	47.8	2
MRK-740-NC	0.545447	50.4	2
MRK-740-NC	0.446927	53.1	2
MRK-740-NC	0.366665	55.8	2
MRK-740-NC	0.288541	58.1	2
MRK-740-NC	0.154605	60.1	2
MRK-740-NC	0.127635	61.5	2
MRK-740-NC	0.112383	62.1	2
MRK-740	1	41.9	2
MRK-740	1.02598	42.4	2
MRK-740	1.09722	43.6	2
MRK-740	0.973044	45.5	2
MRK-740	0.927291	47.8	2
MRK-740	0.688101	50.4	2
MRK-740	0.543122	53.1	2
MRK-740	0.380122	55.8	2
MRK-740	0.228935	58.1	2
MRK-740	0.146595	60.1	2
MRK-740	0.120516	61.5	2
MRK-740	0.105316	62.1	2
DMSO	1	41.9	3
DMSO	0.949349	42.4	3
DMSO	0.902621	43.6	3
DMSO	1.07153	45.5	3
DMSO	0.851733	47.8	3
DMSO	0.587262	50.4	3
DMSO	0.509083	53.1	3
DMSO	0.336122	55.8	3
DMSO	0.206882	58.1	3
DMSO	0.160812	60.1	3
DMSO	0.11501	61.5	3
DMSO	0.113076	62.1	3
MRK-740-NC	1	41.9	3
MRK-740-NC	1.09193	42.4	3
MRK-740-NC	0.999679	43.6	3
MRK-740-NC	0.946114	45.5	3
MRK-740-NC	0.837458	47.8	3
MRK-740-NC	0.59839	50.4	3
MRK-740-NC	0.408907	53.1	3
MRK-740-NC	0.332593	55.8	3
MRK-740-NC	0.238279	58.1	3
MRK-740-NC	0.155625	60.1	3
MRK-740-NC	0.10342	61.5	3
MRK-740-NC	0.110981	62.1	3
MRK-740	1	41.9	3
MRK-740	1.08239	42.4	3
MRK-740	1.04387	43.6	3
MRK-740	1.05775	45.5	3
MRK-740	1.04092	47.8	3
MRK-740	0.93227	50.4	3
MRK-740	0.655239	53.1	3
MRK-740	0.456112	55.8	3
MRK-740	0.308051	58.1	3
MRK-740	0.196798	60.1	3
MRK-740	0.151772	61.5	3
MRK-740	0.14167	62.1	3

## Sheet: Figure 6_cell_assay
	Figure 6a
	Figure 6b
H3K4me3/GFP - western blot		HEK293T
	MRK-740												MRK-740-NC
Biological replicates	A	A	A	B	B	B	C	C	D	D			A	A	B	B
Technical replicates	1	2	3	1	2	3	1	2	1	2			1	2	1	2
µM	% control												% control
0.123455									101.81	109.216
0.256	86.1656	72.4555	84.596	66.4595	72.3313	75.5686	96.3267	72.3438					100	94.6891
0.370374									91.8916	89.7325
0.64	66.7871	55.2542	47.5371	51.5383	45.8788	57.7734	50.8109	67.9902					89.9145	108.406
1.6	44.0909	23.8758	31.0636	23.2899	25.9658	27.6171	42.0271	39.6168					102.967	111.949
1.11111									39.1257	25.7332
3.33334									10.3644	11.4005					113.41	114.849
4	16.1345	14.4097	13.9759	10.1205	12.0678	13.8705	28.1325	23.4788					111.233	109.552
10	6.74252	4.64466	3.89562	9.54688	8.81902	5.85047	9.24331	9.85905	4.0668	3.36857			116.092	116.804	113.571	102.975
30									3.98559	3.21123
	Figure 6c
Cell# - toxocity data	HEK293T-1day
	MRK-740			MRK-740-NC
Technical replicates	1	2	3	1	2	3
µM	% Control			% Control
1	89.1325	119.658	130.764	113.12	118.767	86.3705
3	81.2039	117.832	120.808	125.539	114.582	84.3363
5	86.208	117.65	129.14	86.195	121.075	87.3323
10	89.6654	116.798	107.394	76.5766	74.1915	52.2642

## Sheet: Figure 7 Replicate 1
Figure 7 A	Replicate 1	chr2:128811847-128811944 (Intergenic)
Antibody	Plasmid	Treatment	Drug Conc.	Well	Cq	<Cq>	stdev	dCq (IP-Input)	Stdev	2^-dCq	upper error	lower error
H3	Empty Vector	MRK-740	0	C01	25.7513
H3	Empty Vector	MRK-740	0	C02	25.8716	25.8114	0.0850737	0	0.120312	1	0.0869702	0.0800116
H3	Empty Vector	MRK-740	2.5	C03	25.8632
H3	Empty Vector	MRK-740	2.5	C04	25.9864	25.9248	0.0871245	0	0.123213	1	0.0891575	0.0818592
H3	Empty Vector	MRK-740	5	C05	25.8877
H3	Empty Vector	MRK-740	5	C06	25.8988	25.8933	0.00782808	0	0.0110706	1	0.00770306	0.00764418
H3	Empty Vector	MRK-740	10	C07	26.4538
H3	Empty Vector	MRK-740	10	C08	26.0815	26.2676	0.263238	0	0.372275	1	0.294392	0.227437
H3	Empty Vector	MRK-740-NC	5	C09	25.9523
H3	Empty Vector	MRK-740-NC	5	C10	26.247	26.0997	0.208374	0	0.294685	1	0.226617	0.184749
H3	Empty Vector	MRK-740-NC	10	C11	26.9409
H3	Empty Vector	MRK-740-NC	10	C12	25.6529	26.2969	0.910748	0	1.28799	1	1.44188	0.59048
H3	PRDM9WT	MRK-740	0	D01	25.9526
H3	PRDM9WT	MRK-740	0	D02	25.9859	25.9693	0.0235616	0	0.0333211	1	0.0233652	0.0228318
H3	PRDM9WT	MRK-740	2.5	D03	25.5933
H3	PRDM9WT	MRK-740	2.5	D04	25.7623	25.6778	0.119491	0	0.168986	1	0.124268	0.110532
H3	PRDM9WT	MRK-740	5	D05	25.4504
H3	PRDM9WT	MRK-740	5	D06	25.2936	25.372	0.110862	0	0.156782	1	0.114798	0.102977
H3	PRDM9WT	MRK-740	10	D07	25.7618
H3	PRDM9WT	MRK-740	10	D08	25.7887	25.7753	0.0190392	0	0.0269255	1	0.0188386	0.0184903
H3	PRDM9WT	MRK-740-NC	5	D09	25.8863
H3	PRDM9WT	MRK-740-NC	5	D10	25.974	25.9302	0.0620142	0	0.0877013	1	0.0626756	0.0589791
H3	PRDM9WT	MRK-740-NC	10	D11	25.68
H3	PRDM9WT	MRK-740-NC	10	D12	25.5333	25.6067	0.1038	0	0.146795	1	0.107108	0.0967454
H3K4me3	Empty Vector	MRK-740	0	E01	26.8277
H3K4me3	Empty Vector	MRK-740	0	E02	27.5621	27.1949	0.519349	1.38346	0.526271	0.383299	0.168729	0.117156
H3K4me3	Empty Vector	MRK-740	2.5	E03	27.2609
H3K4me3	Empty Vector	MRK-740	2.5	E04	26.9457	27.1033	0.222881	1.17848	0.239305	0.441818	0.0797144	0.0675303
H3K4me3	Empty Vector	MRK-740	5	E07	27.6848
H3K4me3	Empty Vector	MRK-740	5	E08	27.5571	27.621	0.0903407	1.7277	0.0906792	0.301933	0.0195868	0.0183936
H3K4me3	Empty Vector	MRK-740	10	E05	27.6507
H3K4me3	Empty Vector	MRK-740	10	E06	27.607	27.6289	0.0308424	1.36123	0.265039	0.389249	0.0784992	0.0653252
H3K4me3	Empty Vector	MRK-740-NC	5	E09	26.7834
H3K4me3	Empty Vector	MRK-740-NC	5	E10	26.9811	26.8822	0.13983	0.782552	0.250942	0.581337	0.110445	0.0928119
H3K4me3	Empty Vector	MRK-740-NC	10	E11	27.539
H3K4me3	Empty Vector	MRK-740-NC	10	E12	27.7307	27.6348	0.135593	1.33794	0.920787	0.395585	0.353316	0.186629
H3K4me3	PRDM9WT	MRK-740	0	F01	24.5665
H3K4me3	PRDM9WT	MRK-740	0	F02	24.5692	24.5679	0.00190764	-1.4014	0.0236387	2.64157	0.0436389	0.0429297
H3K4me3	PRDM9WT	MRK-740	2.5	F03	25.2864
H3K4me3	PRDM9WT	MRK-740	2.5	F04	25.4882	25.3873	0.142665	-0.29047	0.186095	1.22304	0.168388	0.14801
H3K4me3	PRDM9WT	MRK-740	5	F05	25.261
H3K4me3	PRDM9WT	MRK-740	5	F06	25.5302	25.3956	0.190336	0.0235831	0.220269	0.983786	0.162276	0.139299
H3K4me3	PRDM9WT	MRK-740	10	F07	25.5034
H3K4me3	PRDM9WT	MRK-740	10	F08	25.5716	25.5375	0.0482519	-0.2378	0.0518724	1.17919	0.0431695	0.041645
H3K4me3	PRDM9WT	MRK-740-NC	5	F09	24.6209
H3K4me3	PRDM9WT	MRK-740-NC	5	F10	24.6028	24.6119	0.0127765	-1.31831	0.0633166	2.49373	0.111881	0.107077
H3K4me3	PRDM9WT	MRK-740-NC	10	F11	24.2733
H3K4me3	PRDM9WT	MRK-740-NC	10	F12	24.5725	24.4229	0.21153	-1.18377	0.235625	2.2717	0.403038	0.342307
Figure 7 B		chr8:49932778-49932856 (Intergenic)
Antibody	Plasmid	Treatment	Drug Conc.	Well	Cq	<Cq>	stdev	dCq (IP-Input)	Stdev	2^-dCq	upper error	lower error
H3	Empty Vector	MRK-740	0	C01	27.7716
H3	Empty Vector	MRK-740	0	C02	27.9427	27.8572	0.120982	0	0.171094	1	0.125912	0.111831
H3	Empty Vector	MRK-740	2.5	C03	28.0061
H3	Empty Vector	MRK-740	2.5	C04	27.9407	27.9734	0.0462473	0	0.0654036	1	0.0463776	0.0443221
H3	Empty Vector	MRK-740	5	C05	27.9859
H3	Empty Vector	MRK-740	5	C06	28.1137	28.0498	0.0903919	0	0.127833	1	0.0926516	0.0847952
H3	Empty Vector	MRK-740	10	C07	28.2843
H3	Empty Vector	MRK-740	10	C08	28.2389	28.2616	0.0320975	0	0.0453927	1	0.031964	0.030974
H3	Empty Vector	MRK-740-NC	5	C09	28.419
H3	Empty Vector	MRK-740-NC	5	C10	28.1549	28.287	0.186786	0	0.264155	1	0.200932	0.167314
H3	Empty Vector	MRK-740-NC	10	C11	27.7025
H3	Empty Vector	MRK-740-NC	10	C12	28.0874	27.8949	0.272189	0	0.384933	1	0.305799	0.234185
H3	PRDM9WT	MRK-740	0	D01	28.0018
H3	PRDM9WT	MRK-740	0	D02	27.9455	27.9736	0.0398575	0	0.056367	1	0.0398439	0.0383172
H3	PRDM9WT	MRK-740	2.5	D03	28.7308
H3	PRDM9WT	MRK-740	2.5	D04	28.0856	28.4082	0.456265	0	0.645256	1	0.564017	0.360621
H3	PRDM9WT	MRK-740	5	D05	27.5729
H3	PRDM9WT	MRK-740	5	D06	28.1072	27.84	0.377749	0	0.534217	1	0.448156	0.309467
H3	PRDM9WT	MRK-740	10	D07	28.2884
H3	PRDM9WT	MRK-740	10	D08	28.1795	28.234	0.0770674	0	0.10899	1	0.0784728	0.0727629
H3	PRDM9WT	MRK-740-NC	5	D09	28.0424
H3	PRDM9WT	MRK-740-NC	5	D10	28.0954	28.0689	0.0374491	0	0.0529611	1	0.0373919	0.0360442
H3	PRDM9WT	MRK-740-NC	10	D11	27.7645
H3	PRDM9WT	MRK-740-NC	10	D12	27.6235	27.694	0.0996873	0	0.140979	1	0.102653	0.0930965
H3K4me3	Empty Vector	MRK-740	0	E01	29.4615
H3K4me3	Empty Vector	MRK-740	0	E02	29.4671	29.4643	0.00395075	1.60708	0.121046	0.328263	0.0287306	0.0264184
H3K4me3	Empty Vector	MRK-740	2.5	E03	29.7732
H3K4me3	Empty Vector	MRK-740	2.5	E04	29.3822	29.5777	0.276409	1.60431	0.280251	0.328894	0.0705169	0.058067
H3K4me3	Empty Vector	MRK-740	5	E05	30.2719
H3K4me3	Empty Vector	MRK-740	5	E06	29.7658	30.0189	0.357904	1.96907	0.369142	0.255418	0.0744761	0.0576626
H3K4me3	Empty Vector	MRK-740	10	E07	28.8614
H3K4me3	Empty Vector	MRK-740	10	E08	29.1524	29.0069	0.205761	0.74532	0.208249	0.596535	0.0926333	0.0801821
H3K4me3	Empty Vector	MRK-740-NC	5	E09	29.393
H3K4me3	Empty Vector	MRK-740-NC	5	E10	29.8791	29.6361	0.343729	1.34911	0.391201	0.392535	0.122269	0.0932292
H3K4me3	Empty Vector	MRK-740-NC	10	E11	30.2593
H3K4me3	Empty Vector	MRK-740-NC	10	E12	30.6003	30.4298	0.24107	2.53486	0.363595	0.172556	0.0494595	0.0384412
H3K4me3	PRDM9WT	MRK-740	0	F01	25.672
H3K4me3	PRDM9WT	MRK-740	0	F02	25.5984	25.6352	0.0520587	-2.33843	0.0655647	5.05751	0.235146	0.224699
H3K4me3	PRDM9WT	MRK-740	2.5	F03	26.3025
H3K4me3	PRDM9WT	MRK-740	2.5	F04	26.0742	26.1883	0.161428	-2.21987	0.48398	4.65853	1.85687	1.32767
H3K4me3	PRDM9WT	MRK-740	5	F05	26.4263
H3K4me3	PRDM9WT	MRK-740	5	F06	26.4125	26.4194	0.00975371	-1.42065	0.377875	2.67707	0.801584	0.616875
H3K4me3	PRDM9WT	MRK-740	10	F07	26.809
H3K4me3	PRDM9WT	MRK-740	10	F08	26.8194	26.8142	0.0073412	-1.41975	0.0774162	2.67539	0.147485	0.13978
H3K4me3	PRDM9WT	MRK-740-NC	5	F09	25.758
H3K4me3	PRDM9WT	MRK-740-NC	5	F10	25.8844	25.8212	0.0893591	-2.24769	0.096889	4.74921	0.329903	0.308475
H3K4me3	PRDM9WT	MRK-740-NC	10	F11	25.593
H3K4me3	PRDM9WT	MRK-740-NC	10	F12	25.5938	25.5934	0.000590836	-2.10064	0.099689	4.28898	0.306844	0.286358
Figure 7 C		chr2:40281930-40282015 Intragenic (SLC8A1-AS1)
Antibody	Plasmid	Treatment	Drug Conc.	Well	Cq	<Cq>	stdev	dCq (IP-Input)	Stdev	2^-dCq	upper error	lower error
H3	Empty Vector	MRK-740	0	C01	26.2648
H3	Empty Vector	MRK-740	0	C02	26.1309	26.1979	0.0946261	0	0.133822	1	0.0971962	0.088586
H3	Empty Vector	MRK-740	2.5	C03	26.6247
H3	Empty Vector	MRK-740	2.5	C04	26.5841	26.6044	0.0287077	0	0.0405988	1	0.0285407	0.0277487
H3	Empty Vector	MRK-740	5	C05	26.839
H3	Empty Vector	MRK-740	5	C06	26.7911	26.815	0.0338699	0	0.0478992	1	0.0337585	0.0326561
H3	Empty Vector	MRK-740	10	C07	26.472
H3	Empty Vector	MRK-740	10	C08	26.5788	26.5254	0.0754745	0	0.106737	1	0.0767901	0.0713139
H3	Empty Vector	MRK-740-NC	5	C09	26.5335
H3	Empty Vector	MRK-740-NC	5	C10	26.4308	26.4822	0.0726622	0	0.10276	1	0.0738257	0.0687502
H3	Empty Vector	MRK-740-NC	10	C11	26.1486
H3	Empty Vector	MRK-740-NC	10	C12	26.2283	26.1885	0.0563221	0	0.0796515	1	0.0567628	0.0537138
H3	PRDM9WT	MRK-740	0	D01	25.9942
H3	PRDM9WT	MRK-740	0	D02	26.1664	26.0803	0.121718	0	0.172135	1	0.126725	0.112472
H3	PRDM9WT	MRK-740	2.5	D03	26.2933
H3	PRDM9WT	MRK-740	2.5	D04	26.1205	26.2069	0.122219	0	0.172844	1	0.127278	0.112908
H3	PRDM9WT	MRK-740	5	D05	26.0135
H3	PRDM9WT	MRK-740	5	D06	26.1386	26.0761	0.0884518	0	0.12509	1	0.0905755	0.083053
H3	PRDM9WT	MRK-740	10	D07	26.4671
H3	PRDM9WT	MRK-740	10	D08	26.5661	26.5166	0.0699773	0	0.0989629	1	0.0710033	0.066296
H3	PRDM9WT	MRK-740-NC	5	D09	26.5296
H3	PRDM9WT	MRK-740-NC	5	D10	26.3823	26.456	0.104199	0	0.147359	1	0.10754	0.0970982
H3	PRDM9WT	MRK-740-NC	10	D11	25.8887
H3	PRDM9WT	MRK-740-NC	10	D12	25.8664	25.8775	0.0157784	0	0.0223141	1	0.0155872	0.0153479
H3K4me3	Empty Vector	MRK-740	0	E01	28.0195
H3K4me3	Empty Vector	MRK-740	0	E02	28.0799	28.0497	0.0427206	1.85183	0.103823	0.27704	0.0206719	0.0192365
H3K4me3	Empty Vector	MRK-740	2.5	E03	27.9853
H3K4me3	Empty Vector	MRK-740	2.5	E04	27.7599	27.8726	0.1594	1.26819	0.161964	0.415181	0.0493275	0.0440893
H3K4me3	Empty Vector	MRK-740	5	E05	28.1647
H3K4me3	Empty Vector	MRK-740	5	E06	28.7193	28.442	0.392127	1.62698	0.393587	0.323766	0.101551	0.0773041
H3K4me3	Empty Vector	MRK-740	10	E07	27.3628
H3K4me3	Empty Vector	MRK-740	10	E08	27.6479	27.5053	0.201664	0.979944	0.215325	0.506999	0.0816092	0.0702943
H3K4me3	Empty Vector	MRK-740-NC	5	E09	28.2185
H3K4me3	Empty Vector	MRK-740-NC	5	E10	27.9776	28.0981	0.170307	1.6159	0.18516	0.326262	0.0446795	0.0392979
H3K4me3	Empty Vector	MRK-740-NC	10	E11	28.5872
H3K4me3	Empty Vector	MRK-740-NC	10	E12	27.9094	28.2483	0.479274	2.05979	0.482572	0.239851	0.0952766	0.0681895
H3K4me3	PRDM9WT	MRK-740	0	F01	24.0233
H3K4me3	PRDM9WT	MRK-740	0	F02	24.071	24.0471	0.0336984	-2.03316	0.126297	4.09301	0.374463	0.343075
H3K4me3	PRDM9WT	MRK-740	2.5	F03	24.5691
H3K4me3	PRDM9WT	MRK-740	2.5	F04	24.4755	24.5223	0.0661862	-1.6846	0.138989	3.2145	0.325094	0.295236
H3K4me3	PRDM9WT	MRK-740	5	F05	24.6331
H3K4me3	PRDM9WT	MRK-740	5	F06	24.7936	24.7134	0.113471	-1.36269	0.143873	2.57164	0.26968	0.244084
H3K4me3	PRDM9WT	MRK-740	10	F07	25.4738
H3K4me3	PRDM9WT	MRK-740	10	F08	25.5187	25.4963	0.0317131	-1.02031	0.076828	2.02836	0.110944	0.105191
H3K4me3	PRDM9WT	MRK-740-NC	5	F09	24.0295
H3K4me3	PRDM9WT	MRK-740-NC	5	F10	24.0992	24.0643	0.0493024	-2.39165	0.115274	5.24756	0.436495	0.402976
H3K4me3	PRDM9WT	MRK-740-NC	10	F11	23.8484
H3K4me3	PRDM9WT	MRK-740-NC	10	F12	23.8171	23.8327	0.0221694	-2.04478	0.0272111	4.12609	0.0785619	0.077094
Figure 7 D		chr3:165514798-165514911 Intragenic (BCHE)
Antibody	Plasmid	Treatment	Drug Conc.	Well	Cq	<Cq>	stdev	dCq (IP-Input)	Stdev	2^-dCq	upper error	lower error
H3	Empty Vector	MRK-740	0	C01	26.577
H3	Empty Vector	MRK-740	0	C02	26.6642	26.6206	0.0616777	0	0.0872254	1	0.0623252	0.0586686
H3	Empty Vector	MRK-740	2.5	C03	26.6686
H3	Empty Vector	MRK-740	2.5	C04	26.886	26.7773	0.15378	0	0.217477	1	0.162699	0.139932
H3	Empty Vector	MRK-740	5	C05	26.9766
H3	Empty Vector	MRK-740	5	C06	27.0606	27.0186	0.059428	0	0.0840439	1	0.059985	0.0565905
H3	Empty Vector	MRK-740	10	C07	26.785
H3	Empty Vector	MRK-740	10	C08	27.034	26.9095	0.176101	0	0.249044	1	0.188419	0.158546
H3	Empty Vector	MRK-740-NC	5	C09	26.6952
H3	Empty Vector	MRK-740-NC	5	C10	26.8909	26.7931	0.138398	0	0.195724	1	0.145299	0.126866
H3	Empty Vector	MRK-740-NC	10	C11	26.5481
H3	Empty Vector	MRK-740-NC	10	C12	26.6133	26.5807	0.0461309	0	0.0652389	1	0.0462582	0.044213
H3	PRDM9WT	MRK-740	0	D01	26.3178
H3	PRDM9WT	MRK-740	0	D02	26.3662	26.342	0.0342653	0	0.0484584	1	0.0341593	0.033031
H3	PRDM9WT	MRK-740	2.5	D03	26.5333
H3	PRDM9WT	MRK-740	2.5	D04	26.2665	26.3999	0.188596	0	0.266716	1	0.203066	0.16879
H3	PRDM9WT	MRK-740	5	D05	26.6386
H3	PRDM9WT	MRK-740	5	D06	26.6095	26.6241	0.0205502	0	0.0290623	1	0.0203487	0.0199429
H3	PRDM9WT	MRK-740	10	D07	26.6552
H3	PRDM9WT	MRK-740	10	D08	26.7931	26.7242	0.0974956	0	0.13788	1	0.100287	0.091146
H3	PRDM9WT	MRK-740-NC	5	D09	26.8855
H3	PRDM9WT	MRK-740-NC	5	D10	26.9094	26.8975	0.0168858	0	0.0238801	1	0.0166902	0.0164162
H3	PRDM9WT	MRK-740-NC	10	D11	26.3346
H3	PRDM9WT	MRK-740-NC	10	D12	26.3332	26.3339	0.000944362	0	0.00133553	1	0.000926147	0.00092529
H3K4me3	Empty Vector	MRK-740	0	E01	28.6229
H3K4me3	Empty Vector	MRK-740	0	E02	28.8075	28.7152	0.130505	2.09464	0.144346	0.234127	0.024637	0.0222913
H3K4me3	Empty Vector	MRK-740	2.5	E03	28.467
H3K4me3	Empty Vector	MRK-740	2.5	E04	28.4279	28.4474	0.0275988	1.67014	0.156236	0.314223	0.0359397	0.0322509
H3K4me3	Empty Vector	MRK-740	5	E05	29.5553
H3K4me3	Empty Vector	MRK-740	5	E06	29.1579	29.3566	0.280992	2.33798	0.287207	0.197787	0.0435676	0.0357031
H3K4me3	Empty Vector	MRK-740	10	E07	28.2865
H3K4me3	Empty Vector	MRK-740	10	E08	28.2001	28.2433	0.0610777	1.33384	0.186392	0.39671	0.054712	0.048081
H3K4me3	Empty Vector	MRK-740-NC	5	E09	28.8851
H3K4me3	Empty Vector	MRK-740-NC	5	E10	29.0847	28.9849	0.141142	2.19184	0.197674	0.218872	0.0321408	0.0280254
H3K4me3	Empty Vector	MRK-740-NC	10	E11	28.7021
H3K4me3	Empty Vector	MRK-740-NC	10	E12	28.6572	28.6796	0.0317431	2.0989	0.0559972	0.233436	0.00923878	0.00888705
H3K4me3	PRDM9WT	MRK-740	0	F01	24.1448
H3K4me3	PRDM9WT	MRK-740	0	F02	24.6047	24.3747	0.3252	-1.9673	0.327	3.91036	0.994806	0.793052
H3K4me3	PRDM9WT	MRK-740	2.5	F03	24.6311
H3K4me3	PRDM9WT	MRK-740	2.5	F04	24.5917	24.6114	0.0278147	-1.78849	0.190636	3.45453	0.488011	0.427605
H3K4me3	PRDM9WT	MRK-740	5	F05	24.7083
H3K4me3	PRDM9WT	MRK-740	5	F06	24.7243	24.7163	0.0112988	-1.90778	0.0234515	3.7523	0.0614934	0.0605019
H3K4me3	PRDM9WT	MRK-740	10	F07	25.0016
H3K4me3	PRDM9WT	MRK-740	10	F08	25.0211	25.0113	0.0138043	-1.71284	0.098468	3.27806	0.231549	0.216272
H3K4me3	PRDM9WT	MRK-740-NC	5	F09	24.5925
H3K4me3	PRDM9WT	MRK-740-NC	5	F10	24.4738	24.5331	0.0839306	-2.36432	0.0856124	5.14909	0.314806	0.296668
H3K4me3	PRDM9WT	MRK-740-NC	10	F11	24.3045
H3K4me3	PRDM9WT	MRK-740-NC	10	F12	24.0994	24.2019	0.145042	-2.13198	0.145045	4.3832	0.463589	0.419247
Figure 7 E		chr12:6643945-6644023 TSS (GAPDH)
Antibody	Plasmid	Treatment	Drug Conc.	Well	Cq	<Cq>	stdev	dCq (IP-Input)	Stdev	2^-dCq	upper error	lower error
H3	Empty Vector	MRK-740	0	C01	26.6995
H3	Empty Vector	MRK-740	0	C02	26.568	26.6337	0.0929939	0	0.131513	1	0.0954421	0.0871266
H3	Empty Vector	MRK-740	2.5	C03	26.7635
H3	Empty Vector	MRK-740	2.5	C04	26.9469	26.8552	0.129672	0	0.183383	1	0.135544	0.119365
H3	Empty Vector	MRK-740	5	C05	27.4214
H3	Empty Vector	MRK-740	5	C06	27.5081	27.4647	0.0613457	0	0.0867559	1	0.0619795	0.0583622
H3	Empty Vector	MRK-740	10	C07	27.0763
H3	Empty Vector	MRK-740	10	C08	27.34	27.2081	0.186507	0	0.263761	1	0.200605	0.167086
H3	Empty Vector	MRK-740-NC	5	C09	27.6682
H3	Empty Vector	MRK-740-NC	5	C10	27.3555	27.5118	0.221079	0	0.312652	1	0.241989	0.19484
H3	Empty Vector	MRK-740-NC	10	C11	26.8833
H3	Empty Vector	MRK-740-NC	10	C12	26.8191	26.8512	0.0453595	0	0.0641481	1	0.0454674	0.04349
H3	PRDM9WT	MRK-740	0	D01	26.2488
H3	PRDM9WT	MRK-740	0	D02	26.4381	26.3434	0.133879	0	0.189334	1	0.140237	0.12299
H3	PRDM9WT	MRK-740	2.5	D03	26.3543
H3	PRDM9WT	MRK-740	2.5	D04	26.2843	26.3193	0.0495321	0	0.070049	1	0.0497523	0.0473943
H3	PRDM9WT	MRK-740	5	D05	26.339
H3	PRDM9WT	MRK-740	5	D06	26.1646	26.2518	0.123367	0	0.174468	1	0.128548	0.113906
H3	PRDM9WT	MRK-740	10	D07	26.3834
H3	PRDM9WT	MRK-740	10	D08	26.6312	26.5073	0.17524	0	0.247826	1	0.187417	0.157836
H3	PRDM9WT	MRK-740-NC	5	D09	26.7252
H3	PRDM9WT	MRK-740-NC	5	D10	26.7171	26.7212	0.00573919	0	0.00811645	1	0.00564175	0.0056101
H3	PRDM9WT	MRK-740-NC	10	D11	26.1545
H3	PRDM9WT	MRK-740-NC	10	D12	26.5334	26.344	0.267936	0	0.378918	1	0.300366	0.230986
H3K4me3	Empty Vector	MRK-740	0	E01	20.6152
H3K4me3	Empty Vector	MRK-740	0	E02	20.5759	20.5955	0.027774	-6.03824	0.0970529	65.7188	4.57313	4.27561
H3K4me3	Empty Vector	MRK-740	2.5	E03	20.8288
H3K4me3	Empty Vector	MRK-740	2.5	E04	22.0537	21.4412	0.866101	-5.41396	0.875754	42.6349	35.5987	19.4002
H3K4me3	Empty Vector	MRK-740	5	E05	20.8099
H3K4me3	Empty Vector	MRK-740	5	E06	20.966	20.8879	0.11043	-6.5768	0.126325	95.4581	8.73538	8.00302
H3K4me3	Empty Vector	MRK-740	10	E07	20.2184
H3K4me3	Empty Vector	MRK-740	10	E08	20.4506	20.3345	0.164213	-6.87364	0.248497	117.266	22.0424	18.5547
H3K4me3	Empty Vector	MRK-740-NC	5	E09	20.9057
H3K4me3	Empty Vector	MRK-740-NC	5	E10	20.9206	20.9132	0.0105598	-6.59867	0.221331	96.9166	16.0696	13.7841
H3K4me3	Empty Vector	MRK-740-NC	10	E11	21.578
H3K4me3	Empty Vector	MRK-740-NC	10	E12	21.436	21.507	0.100354	-5.34418	0.11013	40.6216	3.22232	2.98549
H3K4me3	PRDM9WT	MRK-740	0	F01	21.7437
H3K4me3	PRDM9WT	MRK-740	0	F02	21.8572	21.8005	0.0802024	-4.54297	0.156064	23.3114	2.66318	2.39012
H3K4me3	PRDM9WT	MRK-740	2.5	F03	21.5338
H3K4me3	PRDM9WT	MRK-740	2.5	F04	21.7824	21.6581	0.175827	-4.66122	0.182671	25.3027	3.41543	3.00924
H3K4me3	PRDM9WT	MRK-740	5	F05	21.3312
H3K4me3	PRDM9WT	MRK-740	5	F06	21.089	21.2101	0.1713	-5.0417	0.2111	32.9385	5.19013	4.48364
H3K4me3	PRDM9WT	MRK-740	10	F07	20.9959
H3K4me3	PRDM9WT	MRK-740	10	F08	20.9916	20.9937	0.00301744	-5.51356	0.175266	45.6823	5.90088	5.22585
H3K4me3	PRDM9WT	MRK-740-NC	5	F09	21.642
H3K4me3	PRDM9WT	MRK-740-NC	5	F10	21.7102	21.6761	0.0482199	-5.04511	0.0485602	33.0164	1.13023	1.09282
H3K4me3	PRDM9WT	MRK-740-NC	10	F11	21.7064
H3K4me3	PRDM9WT	MRK-740-NC	10	F12	21.679	21.6927	0.0194014	-4.65127	0.268637	25.1288	5.1431	4.2693
Figure 7 F		chr19:8510167-8510261 TSS (HNRNPM)
Antibody	Plasmid	Treatment	Drug Conc.	Well	Cq	<Cq>	stdev	dCq (IP-Input)	Stdev	2^-dCq	upper error	lower error
H3	Empty Vector	MRK-740	0	C01	26.419
H3	Empty Vector	MRK-740	0	C02	26.4094	26.4142	0.00684924	0	0.00968629	1	0.00673661	0.00669154
H3	Empty Vector	MRK-740	2.5	C03	26.822
H3	Empty Vector	MRK-740	2.5	C04	26.8292	26.8256	0.00509701	0	0.00720825	1	0.00500888	0.00498392
H3	Empty Vector	MRK-740	5	C05	26.9658
H3	Empty Vector	MRK-740	5	C06	27.0869	27.0263	0.0855993	0	0.121056	1	0.0875304	0.0804854
H3	Empty Vector	MRK-740	10	C07	27.1914
H3	Empty Vector	MRK-740	10	C08	26.9955	27.0935	0.138469	0	0.195824	1	0.145378	0.126926
H3	Empty Vector	MRK-740-NC	5	C09	27.1587
H3	Empty Vector	MRK-740-NC	5	C10	27.15	27.1544	0.00619337	0	0.00875875	1	0.00608957	0.00605271
H3	Empty Vector	MRK-740-NC	10	C11	26.562
H3	Empty Vector	MRK-740-NC	10	C12	26.6213	26.5916	0.0419353	0	0.0593055	1	0.041964	0.040274
H3	PRDM9WT	MRK-740	0	D01	26.5157
H3	PRDM9WT	MRK-740	0	D02	26.5105	26.5131	0.00368436	0	0.00521048	1	0.00361816	0.00360511
H3	PRDM9WT	MRK-740	2.5	D03	26.1408
H3	PRDM9WT	MRK-740	2.5	D04	26.0536	26.0972	0.0616704	0	0.0872151	1	0.0623176	0.0586619
H3	PRDM9WT	MRK-740	5	D05	26.0419
H3	PRDM9WT	MRK-740	5	D06	26.1876	26.1148	0.103039	0	0.145719	1	0.106282	0.0960712
H3	PRDM9WT	MRK-740	10	D07	26.2302
H3	PRDM9WT	MRK-740	10	D08	26.2268	26.2285	0.00241042	0	0.00340884	1	0.00236562	0.00236004
H3	PRDM9WT	MRK-740-NC	5	D09	26.5396
H3	PRDM9WT	MRK-740-NC	5	D10	26.8454	26.6925	0.216255	0	0.305831	1	0.236131	0.191024
H3	PRDM9WT	MRK-740-NC	10	D11	26.1298
H3	PRDM9WT	MRK-740-NC	10	D12	26.2245	26.1771	0.0669633	0	0.0947004	1	0.0678436	0.0635333
H3K4me3	Empty Vector	MRK-740	0	E01	20.3045
H3K4me3	Empty Vector	MRK-740	0	E02	20.4443	20.3744	0.0989057	-6.0398	0.0991426	65.7901	4.68009	4.36927
H3K4me3	Empty Vector	MRK-740	2.5	E03	20.7119
H3K4me3	Empty Vector	MRK-740	2.5	E04	20.6385	20.6752	0.051903	-6.15042	0.0521527	71.0331	2.61479	2.52195
H3K4me3	Empty Vector	MRK-740	5	E05	20.731
H3K4me3	Empty Vector	MRK-740	5	E06	20.7813	20.7562	0.0355959	-6.27014	0.0927055	77.1794	5.12225	4.80345
H3K4me3	Empty Vector	MRK-740	10	E07	20.1141
H3K4me3	Empty Vector	MRK-740	10	E08	20.0825	20.0983	0.0223192	-6.99515	0.140256	127.571	13.0251	11.8184
H3K4me3	Empty Vector	MRK-740-NC	5	E09	20.6595
H3K4me3	Empty Vector	MRK-740-NC	5	E10	20.6986	20.679	0.0276376	-6.47535	0.028323	88.9762	1.76404	1.72975
H3K4me3	Empty Vector	MRK-740-NC	10	E11	21.0992
H3K4me3	Empty Vector	MRK-740-NC	10	E12	21.1713	21.1353	0.0509845	-5.45633	0.0660151	43.9056	2.05571	1.96377
H3K4me3	PRDM9WT	MRK-740	0	F01	21.686
H3K4me3	PRDM9WT	MRK-740	0	F02	21.6625	21.6743	0.0165924	-4.83883	0.0169966	28.6175	0.339141	0.335169
H3K4me3	PRDM9WT	MRK-740	2.5	F03	21.456
H3K4me3	PRDM9WT	MRK-740	2.5	F04	21.6364	21.5462	0.127559	-4.55102	0.141685	23.4419	2.41904	2.19276
H3K4me3	PRDM9WT	MRK-740	5	F05	21.0272
H3K4me3	PRDM9WT	MRK-740	5	F06	21.0236	21.0254	0.00250256	-5.0894	0.103069	34.0456	2.52128	2.34744
H3K4me3	PRDM9WT	MRK-740	10	F07	20.8008
H3K4me3	PRDM9WT	MRK-740	10	F08	20.6595	20.7302	0.099927	-5.49831	0.0999561	45.2017	3.24281	3.02574
H3K4me3	PRDM9WT	MRK-740-NC	5	F09	21.6386
H3K4me3	PRDM9WT	MRK-740-NC	5	F10	21.6732	21.6559	0.024461	-5.0366	0.217634	32.8222	5.34428	4.59594
H3K4me3	PRDM9WT	MRK-740-NC	10	F11	21.467
H3K4me3	PRDM9WT	MRK-740-NC	10	F12	21.4756	21.4713	0.00610719	-4.70583	0.0672412	26.0973	1.24513	1.18843
Source Data: EXPT20180925_Titration_ChIP

## Sheet: Figure 7 Replicate 2
Figure 7 A	Replicate 2	chr2:128811847-128811944 (Intergenic)												PLOTTED VALUES	Figure 7 A	chr2:128811847-128811944 (Intergenic)
Antibody	Plasmid	Treatment	Drug Conc.	Well	Cq	<Cq>	stdev	dCq (IP-Input)	Stdev	2^-dCq	upper error	lower error		Antibody	Plasmid	Treatment	Drug Conc.	2^-dCq	upper error	lower error
H3	Empty Vector	MRK-740	0	A01	26.4957									H3K4me3	Empty Vector	MRK-740	0	1.66987	0.26294	0.227169
H3	Empty Vector	MRK-740	0	A02	26.3909	26.4433	0.0741021	0	0.104796	1	0.0753424	0.0700637		H3K4me3			2.5	1.16703	0.069444	0.0655438
H3	Empty Vector	MRK-740	2.5	A03	25.8403									H3K4me3			5	1.56274	0.163656	0.148142
H3	Empty Vector	MRK-740	2.5	A04	25.7244	25.7823	0.0819394	0	0.11588	1	0.0836357	0.0771806		H3K4me3			10	1.26694	0.227329	0.192745
H3	Empty Vector	MRK-740	5	A05	26.0516									H3K4me3		MRK-740-NC	5	1.31234	0.236384	0.200304
H3	Empty Vector	MRK-740	5	A06	26.1321	26.0919	0.0569165	0	0.0804921	1	0.0573787	0.054265		H3K4me3			10	1.71436	0.0756985	0.0724973
H3	Empty Vector	MRK-740	10	A07	25.8869									H3K4me3	PRDM9WT	MRK-740	0	4.7286	0.266543	0.25232
H3	Empty Vector	MRK-740	10	A08	26.1795	26.0332	0.206866	0	0.292553	1	0.224806	0.183544		H3K4me3			2.5	4.00749	0.338527	0.312158
H3	Empty Vector	MRK-740-NC	5	A09	26.1078									H3K4me3			5	4.85174	0.686596	0.601477
H3	Empty Vector	MRK-740-NC	5	A10	26.1951	26.1514	0.0617396	0	0.087313	1	0.0623896	0.0587258		H3K4me3			10	1.93187	0.158263	0.14628
H3	Empty Vector	MRK-740-NC	10	A11	26.6134									H3K4me3		MRK-740-NC	5	3.30988	0.380799	0.341509
H3	Empty Vector	MRK-740-NC	10	A12	26.6306	26.622	0.0122148	0	0.0172743	1	0.0120456	0.0119022		H3K4me3			10	4.0213	0.250337	0.235666
H3	PRDM9WT	MRK-740	0	B01	26.0828
H3	PRDM9WT	MRK-740	0	B02	26.1916	26.1372	0.0768931	0	0.108743	1	0.0782885	0.0726044
H3	PRDM9WT	MRK-740	2.5	B03	25.9709
H3	PRDM9WT	MRK-740	2.5	B04	26.0254	25.9981	0.0385483	0	0.0545156	1	0.0385103	0.0370823
H3	PRDM9WT	MRK-740	5	B05	26.6263
H3	PRDM9WT	MRK-740	5	B06	26.5586	26.5924	0.0478794	0	0.0677117	1	0.048053	0.0458498
H3	PRDM9WT	MRK-740	10	B07	25.7447
H3	PRDM9WT	MRK-740	10	B08	25.7932	25.769	0.0342845	0	0.0484855	1	0.0341787	0.0330492
H3	PRDM9WT	MRK-740-NC	5	B09	25.6889
H3	PRDM9WT	MRK-740-NC	5	B10	25.91	25.7994	0.156316	0	0.221065	1	0.165593	0.142068
H3	PRDM9WT	MRK-740-NC	10	B11	25.9334
H3	PRDM9WT	MRK-740-NC	10	B12	25.929	25.9312	0.00311562	0	0.00440615	1	0.00305878	0.00304945
H3K4me3	Empty Vector	MRK-740	0	C05	25.8433
H3K4me3	Empty Vector	MRK-740	0	C06	25.5639	25.7036	0.197521	-0.739735	0.210964	1.66987	0.26294	0.227169
H3K4me3	Empty Vector	MRK-740	2.5	C07	25.5485
H3K4me3	Empty Vector	MRK-740	2.5	C08	25.5704	25.5595	0.0154873	-0.222842	0.0833902	1.16703	0.069444	0.0655438
H3K4me3	Empty Vector	MRK-740	5	C09	25.3545
H3K4me3	Empty Vector	MRK-740	5	C10	25.5411	25.4478	0.131932	-0.644078	0.143686	1.56274	0.163656	0.148142
H3K4me3	Empty Vector	MRK-740	10	C11	25.6085
H3K4me3	Empty Vector	MRK-740	10	C12	25.7752	25.6918	0.117874	-0.341347	0.238092	1.26694	0.227329	0.192745
H3K4me3	Empty Vector	MRK-740-NC	5	D01	25.5961
H3K4me3	Empty Vector	MRK-740-NC	5	D02	25.9225	25.7593	0.230824	-0.392146	0.238938	1.31234	0.236384	0.200304
H3K4me3	Empty Vector	MRK-740-NC	10	D03	25.8011
H3K4me3	Empty Vector	MRK-740-NC	10	D04	25.8875	25.8443	0.0611282	-0.777669	0.0623367	1.71436	0.0756985	0.0724973
H3K4me3	PRDM9WT	MRK-740	0	D05	23.8826
H3K4me3	PRDM9WT	MRK-740	0	D06	23.9089	23.8958	0.018609	-2.24141	0.0791129	4.7286	0.266543	0.25232
H3K4me3	PRDM9WT	MRK-740	2.5	D07	23.9173
H3K4me3	PRDM9WT	MRK-740	2.5	D08	24.0735	23.9954	0.110462	-2.0027	0.116995	4.00749	0.338527	0.312158
H3K4me3	PRDM9WT	MRK-740	5	D09	24.4447
H3K4me3	PRDM9WT	MRK-740	5	D10	24.1832	24.3139	0.18485	-2.2785	0.19095	4.85174	0.686596	0.601477
H3K4me3	PRDM9WT	MRK-740	10	D11	24.8956
H3K4me3	PRDM9WT	MRK-740	10	D12	24.7424	24.819	0.1083	-0.949997	0.113597	1.93187	0.158263	0.14628
H3K4me3	PRDM9WT	MRK-740-NC	5	E01	24.0615
H3K4me3	PRDM9WT	MRK-740-NC	5	E02	24.0838	24.0726	0.0157444	-1.72678	0.157107	3.30988	0.380799	0.341509
H3K4me3	PRDM9WT	MRK-740-NC	10	E03	23.9851
H3K4me3	PRDM9WT	MRK-740-NC	10	E04	23.8619	23.9235	0.0870715	-2.00766	0.0871272	4.0213	0.250337	0.235666		PLOTTED VALUES	Figure 7 B	chr8:49932778-49932856 (Intergenic)
														Antibody	Plasmid	Treatment	Drug Conc.	2^-dCq	upper error	lower error
Figure 7 B		chr8:49932778-49932856 (Intergenic)												H3K4me3	Empty Vector	MRK-740	0	1.53104	0.326586	0.269169
Antibody	Plasmid	Treatment	Drug Conc.	Well	Cq	<Cq>	stdev	dCq (IP-Input)	Stdev	2^-dCq	upper error	lower error		H3K4me3			2.5	0.828114	0.119397	0.104351
H3	Empty Vector	MRK-740	0	A01	29.1816									H3K4me3			5	1.02942	0.38673	0.281119
H3	Empty Vector	MRK-740	0	A02	28.8511	29.0164	0.233721	0	0.330531	1	0.257476	0.204756		H3K4me3			10	0.95281	0.0134086	0.0132226
H3	Empty Vector	MRK-740	2.5	A03	28.0851									H3K4me3		MRK-740-NC	5	0.868961	0.686308	0.383454
H3	Empty Vector	MRK-740	2.5	A04	28.0581	28.0716	0.019124	0	0.0270454	1	0.0189233	0.0185718		H3K4me3			10	0.968349	0.321523	0.241378
H3	Empty Vector	MRK-740	5	A05	28.5661									H3K4me3	PRDM9WT	MRK-740	0	9.18912	2.78047	2.13458
H3	Empty Vector	MRK-740	5	A06	28.4032	28.4847	0.115175	0	0.162882	1	0.119522	0.106761		H3K4me3			2.5	8.6274	1.85742	1.52837
H3	Empty Vector	MRK-740	10	A07	28.5269									H3K4me3			5	4.18151	1.85517	1.28505
H3	Empty Vector	MRK-740	10	A08	28.5379	28.5324	0.00776238	0	0.0109777	1	0.00763816	0.00758026		H3K4me3			10	1.77895	0.911284	0.602597
H3	Empty Vector	MRK-740-NC	5	A09	28.943									H3K4me3		MRK-740-NC	5	6.09573	0.752142	0.669529
H3	Empty Vector	MRK-740-NC	5	A10	28.6245	28.7838	0.22523	0	0.318523	1	0.247054	0.19811		H3K4me3			10	6.29826	0.385959	0.363673
H3	Empty Vector	MRK-740-NC	10	A11	28.858
H3	Empty Vector	MRK-740-NC	10	A12	29.3273	29.0926	0.331791	0	0.469224	1	0.384364	0.277647
H3	PRDM9WT	MRK-740	0	B01	28.3597
H3	PRDM9WT	MRK-740	0	B02	28.5375	28.4486	0.125716	0	0.177789	1	0.131149	0.115943
H3	PRDM9WT	MRK-740	2.5	B03	28.5168
H3	PRDM9WT	MRK-740	2.5	B04	28.2404	28.3786	0.19545	0	0.276408	1	0.211176	0.174356
H3	PRDM9WT	MRK-740	5	B05	27.79
H3	PRDM9WT	MRK-740	5	B06	28.4904	28.1402	0.495244	0	0.700381	1	0.624934	0.38459
H3	PRDM9WT	MRK-740	10	B07	27.7728
H3	PRDM9WT	MRK-740	10	B08	28.4355	28.1042	0.468653	0	0.662775	1	0.583125	0.368338
H3	PRDM9WT	MRK-740-NC	5	B09	28.0677
H3	PRDM9WT	MRK-740-NC	5	B10	28.3034	28.1856	0.166655	0	0.235685	1	0.177466	0.150719
H3	PRDM9WT	MRK-740-NC	10	B11	28.3033
H3	PRDM9WT	MRK-740-NC	10	B12	28.2268	28.265	0.0541504	0	0.0765802	1	0.0545154	0.0516972
H3K4me3	Empty Vector	MRK-740	0	C05	28.5095
H3K4me3	Empty Vector	MRK-740	0	C06	28.2942	28.4019	0.152273	-0.614507	0.278949	1.53104	0.326586	0.269169
H3K4me3	Empty Vector	MRK-740	2.5	C07	28.4804
H3K4me3	Empty Vector	MRK-740	2.5	C08	28.207	28.3437	0.193369	0.272098	0.194312	0.828114	0.119397	0.104351
H3K4me3	Empty Vector	MRK-740	5	C09	28.7579
H3K4me3	Empty Vector	MRK-740	5	C10	28.1278	28.4428	0.445496	-0.0418265	0.460144	1.02942	0.38673	0.281119
H3K4me3	Empty Vector	MRK-740	10	C11	28.6153
H3K4me3	Empty Vector	MRK-740	10	C12	28.589	28.6021	0.0186069	0.0697397	0.0201611	0.95281	0.0134086	0.0132226
H3K4me3	Empty Vector	MRK-740-NC	5	D01	29.5585
H3K4me3	Empty Vector	MRK-740-NC	5	D02	28.4143	28.9864	0.809035	0.202637	0.839801	0.868961	0.686308	0.383454
H3K4me3	Empty Vector	MRK-740-NC	10	D03	28.9644
H3K4me3	Empty Vector	MRK-740-NC	10	D04	29.3137	29.139	0.246988	0.046401	0.413628	0.968349	0.321523	0.241378
H3K4me3	PRDM9WT	MRK-740	0	D05	25.5033
H3K4me3	PRDM9WT	MRK-740	0	D06	24.9941	25.2487	0.360059	-3.19993	0.381375	9.18912	2.78047	2.13458
H3K4me3	PRDM9WT	MRK-740	2.5	D07	25.1267
H3K4me3	PRDM9WT	MRK-740	2.5	D08	25.4128	25.2697	0.202314	-3.10893	0.281304	8.6274	1.85742	1.52837
H3K4me3	PRDM9WT	MRK-740	5	D09	25.9432
H3K4me3	PRDM9WT	MRK-740	5	D10	26.2091	26.0762	0.188012	-2.06402	0.529732	4.18151	1.85517	1.28505
H3K4me3	PRDM9WT	MRK-740	10	D11	27.012
H3K4me3	PRDM9WT	MRK-740	10	D12	27.5343	27.2731	0.369354	-0.831024	0.596706	1.77895	0.911284	0.602597
H3K4me3	PRDM9WT	MRK-740-NC	5	E01	25.592
H3K4me3	PRDM9WT	MRK-740-NC	5	E02	25.5636	25.5778	0.0200519	-2.6078	0.167857	6.09573	0.752142	0.669529		PLOTTED VALUES	Figure 7 C	chr2:40281930-40282015 Intragenic (SLC8A1-AS1)
H3K4me3	PRDM9WT	MRK-740-NC	10	E03	25.6572									Antibody	Plasmid	Treatment	Drug Conc.	2^-dCq	upper error	lower error
H3K4me3	PRDM9WT	MRK-740-NC	10	E04	25.563	25.6101	0.066561	-2.65495	0.0858058	6.29826	0.385959	0.363673		H3K4me3	Empty Vector	MRK-740	0	1.09393	0.156253	0.136723
														H3K4me3			2.5	0.699237	0.0438194	0.0412353
Figure 7 C		chr2:40281930-40282015 Intragenic (SLC8A1-AS1)												H3K4me3			5	0.979504	0.0268323	0.0261169
Antibody	Plasmid	Treatment	Drug Conc.	Well	Cq	<Cq>	stdev	dCq (IP-Input)	Stdev	2^-dCq	upper error	lower error		H3K4me3			10	0.678124	#DIV/0!	#DIV/0!
H3	Empty Vector	MRK-740	0	A01	27.03									H3K4me3		MRK-740-NC	5	0.545304	0.0906559	0.0777329
H3	Empty Vector	MRK-740	0	A02	26.9016	26.9658	0.0908164	0	0.128434	1	0.0931063	0.0851759		H3K4me3			10	0.743984	0.0262902	0.0253929
H3	Empty Vector	MRK-740	2.5	A03	26.3815									H3K4me3	PRDM9WT	MRK-740	0	7.2885	0.64965	0.596484
H3	Empty Vector	MRK-740	2.5	A04	26.2577	26.3196	0.0875356	0	0.123794	1	0.0895965	0.0822291		H3K4me3			2.5	6.29339	0.314913	0.299906
H3	Empty Vector	MRK-740	5	A05	26.7332									H3K4me3			5	5.93388	0.246651	0.236807
H3	Empty Vector	MRK-740	5	A06	26.7393	26.7363	0.00433422	0	0.00612952	1	0.00425769	0.00423964		H3K4me3			10	2.18134	0.113109	0.107533
H3	Empty Vector	MRK-740	10	A07	26.5339									H3K4me3		MRK-740-NC	5	5.23283	0.93948	0.796483
H3	Empty Vector	MRK-740	10	A08	26.5188	26.5263	0.0106827	0	0.0151077	1	0.0105269	0.0104172		H3K4me3			10	7.12677	0.210217	0.204194
H3	Empty Vector	MRK-740-NC	5	A09	26.5476
H3	Empty Vector	MRK-740-NC	5	A10	26.7109	26.6292	0.115436	0	0.163251	1	0.119808	0.10699
H3	Empty Vector	MRK-740-NC	10	A11	27.0824
H3	Empty Vector	MRK-740-NC	10	A12	27.1339	27.1082	0.0364266	0	0.051515	1	0.0363526	0.0350775
H3	PRDM9WT	MRK-740	0	B01	26.6358
H3	PRDM9WT	MRK-740	0	B02	26.5224	26.5791	0.0801603	0	0.113364	1	0.0817475	0.0755699
H3	PRDM9WT	MRK-740	2.5	B03	26.5627
H3	PRDM9WT	MRK-740	2.5	B04	26.4782	26.5205	0.0597767	0	0.0845371	1	0.0603474	0.0569129
H3	PRDM9WT	MRK-740	5	B05	26.9173
H3	PRDM9WT	MRK-740	5	B06	26.8604	26.8889	0.0402954	0	0.0569863	1	0.0402904	0.03873
H3	PRDM9WT	MRK-740	10	B07	26.1379
H3	PRDM9WT	MRK-740	10	B08	26.241	26.1895	0.0729157	0	0.103118	1	0.0740926	0.0689816
H3	PRDM9WT	MRK-740-NC	5	B09	26.3812
H3	PRDM9WT	MRK-740-NC	5	B10	26.1027	26.2419	0.196922	0	0.278489	1	0.212924	0.175546
H3	PRDM9WT	MRK-740-NC	10	B11	26.5764
H3	PRDM9WT	MRK-740-NC	10	B12	26.5507	26.5636	0.0181202	0	0.0256258	1	0.0179212	0.0176056
H3K4me3	Empty Vector	MRK-740	0	C05	26.7162
H3K4me3	Empty Vector	MRK-740	0	C06	26.9564	26.8363	0.169866	-0.129515	0.192619	1.09393	0.156253	0.136723
H3K4me3	Empty Vector	MRK-740	2.5	C07	26.8321
H3K4me3	Empty Vector	MRK-740	2.5	C08	26.8394	26.8357	0.00520556	0.516146	0.0876902	0.699237	0.0438194	0.0412353
H3K4me3	Empty Vector	MRK-740	5	C09	26.7387
H3K4me3	Empty Vector	MRK-740	5	C10	26.7935	26.7661	0.0387476	0.0298774	0.0389893	0.979504	0.0268323	0.0261169
H3K4me3	Empty Vector	MRK-740	10	C11	NaN
H3K4me3	Empty Vector	MRK-740	10	C12	27.0867	27.0867	#DIV/0!	0.560378	#DIV/0!	0.678124	#DIV/0!	#DIV/0!
H3K4me3	Empty Vector	MRK-740-NC	5	D01	27.3701
H3K4me3	Empty Vector	MRK-740-NC	5	D02	27.6381	27.5041	0.189481	0.874869	0.221875	0.545304	0.0906559	0.0777329
H3K4me3	Empty Vector	MRK-740-NC	10	D03	27.5105
H3K4me3	Empty Vector	MRK-740-NC	10	D04	27.5592	27.5348	0.0343973	0.426657	0.0501006	0.743984	0.0262902	0.0253929
H3K4me3	PRDM9WT	MRK-740	0	D05	23.6473
H3K4me3	PRDM9WT	MRK-740	0	D06	23.7796	23.7135	0.09353	-2.86562	0.123181	7.2885	0.64965	0.596484
H3K4me3	PRDM9WT	MRK-740	2.5	D07	23.8403
H3K4me3	PRDM9WT	MRK-740	2.5	D08	23.893	23.8666	0.0372679	-2.65384	0.0704426	6.29339	0.314913	0.299906
H3K4me3	PRDM9WT	MRK-740	5	D09	24.2896
H3K4me3	PRDM9WT	MRK-740	5	D10	24.3501	24.3199	0.0427601	-2.56898	0.058755	5.93388	0.246651	0.236807
H3K4me3	PRDM9WT	MRK-740	10	D11	25.0631
H3K4me3	PRDM9WT	MRK-740	10	D12	25.0654	25.0642	0.00159282	-1.12521	0.0729331	2.18134	0.113109	0.107533		PLOTTED VALUES	Figure 7 D	chr3:165514798-165514911 Intragenic (BCHE)
H3K4me3	PRDM9WT	MRK-740-NC	5	E01	23.9491									Antibody	Plasmid	Treatment	Drug Conc.	2^-dCq	upper error	lower error
H3K4me3	PRDM9WT	MRK-740-NC	5	E02	23.7595	23.8543	0.134053	-2.38759	0.238219	5.23283	0.93948	0.796483		H3K4me3	Empty Vector	MRK-740	0	1.07906	0.303898	0.237118
H3K4me3	PRDM9WT	MRK-740-NC	10	E03	23.7036									H3K4me3			2.5	0.682128	0.370101	0.239925
H3K4me3	PRDM9WT	MRK-740-NC	10	E04	23.7571	23.7303	0.0378228	-2.83325	0.0419393	7.12677	0.210217	0.204194		H3K4me3			5	0.918656	0.172306	0.145092
														H3K4me3			10	0.522791	0.132168	0.105497
Figure 7 D		chr3:165514798-165514911 Intragenic (BCHE)												H3K4me3		MRK-740-NC	5	0.549961	0.111536	0.0927298
Antibody	Plasmid	Treatment	Drug Conc.	Well	Cq	<Cq>	stdev	dCq (IP-Input)	Stdev	2^-dCq	upper error	lower error		H3K4me3			10	0.980428	0.12371	0.109849
H3	Empty Vector	MRK-740	0	A01	28.0311									H3K4me3	PRDM9WT	MRK-740	0	8.35373	0.665269	0.616197
H3	Empty Vector	MRK-740	0	A02	27.5249	27.778	0.357924	0	0.506182	1	0.420286	0.295916		H3K4me3			2.5	6.76909	0.770431	0.691704
H3	Empty Vector	MRK-740	2.5	A03	26.9129									H3K4me3			5	7.87848	0.512884	0.481537
H3	Empty Vector	MRK-740	2.5	A04	27.1348	27.0238	0.156893	0	0.221881	1	0.166253	0.142553		H3K4me3			10	3.46806	0.260976	0.242712
H3	Empty Vector	MRK-740	5	A05	27.1793									H3K4me3		MRK-740-NC	5	6.94515	1.3371	1.12124
H3	Empty Vector	MRK-740	5	A06	27.0617	27.1205	0.0831531	0	0.117596	1	0.0849257	0.0782779		H3K4me3			10	8.32593	0.842848	0.765369
H3	Empty Vector	MRK-740	10	A07	26.8616
H3	Empty Vector	MRK-740	10	A08	26.91	26.8858	0.0341979	0	0.0483631	1	0.034091	0.0329671
H3	Empty Vector	MRK-740-NC	5	A09	26.6608
H3	Empty Vector	MRK-740-NC	5	A10	27.0113	26.8361	0.247906	0	0.350593	1	0.275084	0.215738
H3	Empty Vector	MRK-740-NC	10	A11	27.5952
H3	Empty Vector	MRK-740-NC	10	A12	27.6779	27.6365	0.0585007	0	0.0827325	1	0.059022	0.0557325
H3	PRDM9WT	MRK-740	0	B01	26.9795
H3	PRDM9WT	MRK-740	0	B02	26.887	26.9333	0.065442	0	0.0925489	1	0.0662523	0.0621357
H3	PRDM9WT	MRK-740	2.5	B03	26.9574
H3	PRDM9WT	MRK-740	2.5	B04	26.8994	26.9284	0.0409798	0	0.0579542	1	0.0409886	0.0393746
H3	PRDM9WT	MRK-740	5	B05	27.3719
H3	PRDM9WT	MRK-740	5	B06	27.2435	27.3077	0.0908143	0	0.128431	1	0.0931041	0.0851741
H3	PRDM9WT	MRK-740	10	B07	26.6912
H3	PRDM9WT	MRK-740	10	B08	26.7202	26.7057	0.0205084	0	0.0290033	1	0.020307	0.0199028
H3	PRDM9WT	MRK-740-NC	5	B09	26.9104
H3	PRDM9WT	MRK-740-NC	5	B10	26.7437	26.827	0.117854	0	0.166671	1	0.122465	0.109104
H3	PRDM9WT	MRK-740-NC	10	B11	27.0715
H3	PRDM9WT	MRK-740-NC	10	B12	27.1509	27.1112	0.0560837	0	0.0793143	1	0.0565158	0.0534926
H3K4me3	Empty Vector	MRK-740	0	C05	27.6637
H3K4me3	Empty Vector	MRK-740	0	C06	27.6728	27.6682	0.00640719	-0.109777	0.357982	1.07906	0.303898	0.237118
H3K4me3	Empty Vector	MRK-740	2.5	C07	28.0037
H3K4me3	Empty Vector	MRK-740	2.5	C08	27.1477	27.5757	0.605333	0.551885	0.625334	0.682128	0.370101	0.239925
H3K4me3	Empty Vector	MRK-740	5	C09	27.4082
H3K4me3	Empty Vector	MRK-740	5	C10	27.0777	27.2429	0.233649	0.122404	0.248005	0.918656	0.172306	0.145092
H3K4me3	Empty Vector	MRK-740	10	C11	27.5928
H3K4me3	Empty Vector	MRK-740	10	C12	28.0501	27.8215	0.323368	0.935694	0.325171	0.522791	0.132168	0.105497
H3K4me3	Empty Vector	MRK-740-NC	5	D01	27.6297
H3K4me3	Empty Vector	MRK-740-NC	5	D02	27.7676	27.6987	0.0975415	0.862599	0.266406	0.549961	0.111536	0.0927298
H3K4me3	Empty Vector	MRK-740-NC	10	D03	27.5511
H3K4me3	Empty Vector	MRK-740-NC	10	D04	27.779	27.6651	0.161146	0.0285167	0.171436	0.980428	0.12371	0.109849
H3K4me3	PRDM9WT	MRK-740	0	D05	23.9338
H3K4me3	PRDM9WT	MRK-740	0	D06	23.8078	23.8708	0.0890951	-3.06242	0.110547	8.35373	0.665269	0.616197
H3K4me3	PRDM9WT	MRK-740	2.5	D07	24.0633
H3K4me3	PRDM9WT	MRK-740	2.5	D08	24.2755	24.1694	0.150015	-2.75896	0.155511	6.76909	0.770431	0.691704
H3K4me3	PRDM9WT	MRK-740	5	D09	24.3258
H3K4me3	PRDM9WT	MRK-740	5	D10	24.3338	24.3298	0.00561998	-2.97792	0.090988	7.87848	0.512884	0.481537		PLOTTED VALUES	Figure 7 E	chr12:6643945-6644023 TSS (GAPDH)
H3K4me3	PRDM9WT	MRK-740	10	D11	24.839									Antibody	Plasmid	Treatment	Drug Conc.	2^-dCq	upper error	lower error
H3K4me3	PRDM9WT	MRK-740	10	D12	24.9842	24.9116	0.102645	-1.79413	0.104674	3.46806	0.260976	0.242712		H3K4me3	Empty Vector	MRK-740	0	63.408	100.305	38.8493
H3K4me3	PRDM9WT	MRK-740-NC	5	E01	24.1901									H3K4me3			2.5	49.5681	4.67708	4.27382
H3K4me3	PRDM9WT	MRK-740-NC	5	E02	23.8719	24.031	0.225022	-2.79601	0.254017	6.94515	1.3371	1.12124		H3K4me3			5	83.0384	60.373	34.9573
H3K4me3	PRDM9WT	MRK-740-NC	10	E03	24.1436									H3K4me3			10	114.864	20.798	17.6095
H3K4me3	PRDM9WT	MRK-740-NC	10	E04	23.9636	24.0536	0.127313	-3.05761	0.139118	8.32593	0.842848	0.765369		H3K4me3		MRK-740-NC	5	90.8317	5.42653	5.12061
														H3K4me3			10	79.4548	13.2398	11.3487
Figure 7 E		chr12:6643945-6644023 TSS (GAPDH)												H3K4me3	PRDM9WT	MRK-740	0	44.2272	12.643	9.83228
Antibody	Plasmid	Treatment	Drug Conc.	Well	Cq	<Cq>	stdev	dCq (IP-Input)	Stdev	2^-dCq	upper error	lower error		H3K4me3			2.5	64.1133	4.57388	4.26931
H3	Empty Vector	MRK-740	0	A01	27.1162									H3K4me3			5	130.72	55.6694	39.0424
H3	Empty Vector	MRK-740	0	A02	27.5141	27.3151	0.281316	0	0.397841	1	0.317535	0.241007		H3K4me3			10	21.1787	3.15172	2.74345
H3	Empty Vector	MRK-740	2.5	A03	26.6542									H3K4me3		MRK-740-NC	5	29.3928	3.63304	3.23338
H3	Empty Vector	MRK-740	2.5	A04	26.6931	26.6736	0.0275362	0	0.0389421	1	0.0273602	0.0266315		H3K4me3			10	64.1533	11.8063	9.97124
H3	Empty Vector	MRK-740	5	A05	27.1424
H3	Empty Vector	MRK-740	5	A06	27.1239	27.1331	0.0130666	0	0.018479	1	0.012891	0.012727
H3	Empty Vector	MRK-740	10	A07	26.8418
H3	Empty Vector	MRK-740	10	A08	27.0449	26.9434	0.143625	0	0.203116	1	0.151182	0.131328
H3	Empty Vector	MRK-740-NC	5	A09	27.3307
H3	Empty Vector	MRK-740-NC	5	A10	27.2865	27.3086	0.0312946	0	0.0442572	1	0.0311521	0.030211
H3	Empty Vector	MRK-740-NC	10	A11	27.738
H3	Empty Vector	MRK-740-NC	10	A12	27.8051	27.7715	0.0474134	0	0.0670526	1	0.0475744	0.0454138
H3	PRDM9WT	MRK-740	0	B01	27.6249
H3	PRDM9WT	MRK-740	0	B02	27.4381	27.5315	0.132128	0	0.186857	1	0.138281	0.121482
H3	PRDM9WT	MRK-740	2.5	B03	26.6792
H3	PRDM9WT	MRK-740	2.5	B04	26.7641	26.7216	0.0599843	0	0.0848306	1	0.0605632	0.0571048
H3	PRDM9WT	MRK-740	5	B05	28.3026
H3	PRDM9WT	MRK-740	5	B06	27.5795	27.941	0.51126	0	0.723031	1	0.650646	0.394177
H3	PRDM9WT	MRK-740	10	B07	26.0949
H3	PRDM9WT	MRK-740	10	B08	26.2479	26.1714	0.10823	0	0.15306	1	0.111926	0.100659
H3	PRDM9WT	MRK-740-NC	5	B09	26.2142
H3	PRDM9WT	MRK-740-NC	5	B10	26.416	26.3151	0.142649	0	0.201737	1	0.150082	0.130497
H3	PRDM9WT	MRK-740-NC	10	B11	26.8763
H3	PRDM9WT	MRK-740-NC	10	B12	27.202	27.0391	0.230303	0	0.325697	1	0.25327	0.202087
H3K4me3	Empty Vector	MRK-740	0	C05	20.3816
H3K4me3	Empty Vector	MRK-740	0	C06	22.2755	21.3285	1.3392	-5.98659	1.36843	63.408	100.305	38.8493
H3K4me3	Empty Vector	MRK-740	2.5	C07	20.9524
H3K4me3	Empty Vector	MRK-740	2.5	C08	21.1322	21.0423	0.127135	-5.63134	0.130083	49.5681	4.67708	4.27382
H3K4me3	Empty Vector	MRK-740	5	C09	21.3148
H3K4me3	Empty Vector	MRK-740	5	C10	20.2001	20.7574	0.7882	-6.37571	0.788308	83.0384	60.373	34.9573
H3K4me3	Empty Vector	MRK-740	10	C11	19.9636
H3K4me3	Empty Vector	MRK-740	10	C12	20.2356	20.0996	0.192394	-6.84378	0.240091	114.864	20.798	17.6095
H3K4me3	Empty Vector	MRK-740-NC	5	D01	20.8584
H3K4me3	Empty Vector	MRK-740-NC	5	D02	20.7486	20.8035	0.0776446	-6.50512	0.083714	90.8317	5.42653	5.12061
H3K4me3	Empty Vector	MRK-740-NC	10	D03	21.3059
H3K4me3	Empty Vector	MRK-740-NC	10	D04	21.6131	21.4595	0.217237	-6.31206	0.222351	79.4548	13.2398	11.3487
H3K4me3	PRDM9WT	MRK-740	0	D05	21.8257
H3K4me3	PRDM9WT	MRK-740	0	D06	22.3035	22.0646	0.337818	-5.46686	0.362738	44.2272	12.643	9.83228
H3K4me3	PRDM9WT	MRK-740	2.5	D07	20.663
H3K4me3	PRDM9WT	MRK-740	2.5	D08	20.7752	20.7191	0.0792822	-6.00255	0.0994172	64.1133	4.57388	4.26931		PLOTTED VALUES	Figure 7 F	chr19:8510167-8510261 TSS (HNRNPM)
H3K4me3	PRDM9WT	MRK-740	5	D09	20.8935									Antibody	Plasmid	Treatment	Drug Conc.	2^-dCq	upper error	lower error
H3K4me3	PRDM9WT	MRK-740	5	D10	20.9279	20.9107	0.0243775	-7.03033	0.511841	130.72	55.6694	39.0424		H3K4me3	Empty Vector	MRK-740	0	125.908	3.48779	3.39378
H3K4me3	PRDM9WT	MRK-740	10	D11	21.6478									H3K4me3			2.5	123.77	14.0363	12.6066
H3K4me3	PRDM9WT	MRK-740	10	D12	21.8859	21.7669	0.16836	-4.40454	0.200147	21.1787	3.15172	2.74345		H3K4me3			5	107.435	19.8349	16.7436
H3K4me3	PRDM9WT	MRK-740-NC	5	E01	21.5006									H3K4me3			10	99.1079	18.66	15.7034
H3K4me3	PRDM9WT	MRK-740-NC	5	E02	21.3748	21.4377	0.0889922	-4.87739	0.168132	29.3928	3.63304	3.23338		H3K4me3		MRK-740-NC	5	64.4199	10.6074	9.10772
H3K4me3	PRDM9WT	MRK-740-NC	10	E03	20.9793									H3K4me3			10	72.9088	8.28179	7.43701
H3K4me3	PRDM9WT	MRK-740-NC	10	E04	21.092	21.0357	0.0797148	-6.00345	0.243709	64.1533	11.8063	9.97124		H3K4me3	PRDM9WT	MRK-740	0	21.9397	6.89526	5.24641
														H3K4me3			2.5	68.6717	6.75289	6.14829
Figure 7 F		chr19:8510167-8510261 TSS (HNRNPM)												H3K4me3			5	143.684	32.4848	26.4947
Antibody	Plasmid	Treatment	Drug Conc.	Well	Cq	<Cq>	stdev	dCq (IP-Input)	Stdev	2^-dCq	upper error	lower error		H3K4me3			10	36.5414	5.03747	4.42716
H3	Empty Vector	MRK-740	0	A01	27.6204									H3K4me3		MRK-740-NC	5	34.845	4.28998	3.81971
H3	Empty Vector	MRK-740	0	A02	27.6665	27.6435	0.0325812	0	0.0460767	1	0.0324535	0.0314333		H3K4me3			10	50.1539	7.85685	6.79274
H3	Empty Vector	MRK-740	2.5	A03	26.7722
H3	Empty Vector	MRK-740	2.5	A04	26.9044	26.8383	0.0934598	0	0.132172	1	0.0959425	0.0875434
H3	Empty Vector	MRK-740	5	A05	26.957
H3	Empty Vector	MRK-740	5	A06	27.2094	27.0832	0.178519	0	0.252464	1	0.19124	0.160539
H3	Empty Vector	MRK-740	10	A07	27.4749
H3	Empty Vector	MRK-740	10	A08	27.1282	27.3015	0.245174	0	0.346729	1	0.271674	0.213635
H3	Empty Vector	MRK-740-NC	5	A09	27.4287
H3	Empty Vector	MRK-740-NC	5	A10	27.1511	27.2899	0.196281	0	0.277584	1	0.212163	0.175029
H3	Empty Vector	MRK-740-NC	10	A11	27.8015
H3	Empty Vector	MRK-740-NC	10	A12	27.5859	27.6937	0.152441	0	0.215584	1	0.161174	0.138802
H3	PRDM9WT	MRK-740	0	B01	27.1997
H3	PRDM9WT	MRK-740	0	B02	26.8752	27.0375	0.229453	0	0.324495	1	0.252226	0.201422
H3	PRDM9WT	MRK-740	2.5	B03	26.9091
H3	PRDM9WT	MRK-740	2.5	B04	26.94	26.9245	0.0218363	0	0.0308812	1	0.021636	0.0211778
H3	PRDM9WT	MRK-740	5	B05	27.8129
H3	PRDM9WT	MRK-740	5	B06	28.2281	28.0205	0.293643	0	0.415274	1	0.333551	0.250123
H3	PRDM9WT	MRK-740	10	B07	26.4137
H3	PRDM9WT	MRK-740	10	B08	26.4268	26.4202	0.00929456	0	0.0131445	1	0.0091527	0.00906969
H3	PRDM9WT	MRK-740-NC	5	B09	26.7819
H3	PRDM9WT	MRK-740-NC	5	B10	26.5972	26.6895	0.130626	0	0.184733	1	0.136606	0.120188
H3	PRDM9WT	MRK-740-NC	10	B11	26.6665
H3	PRDM9WT	MRK-740-NC	10	B12	26.8361	26.7513	0.119912	0	0.169581	1	0.124732	0.110899
H3K4me3	Empty Vector	MRK-740	0	C05	20.6829
H3K4me3	Empty Vector	MRK-740	0	C06	20.6515	20.6672	0.0221914	-6.97623	0.0394207	125.908	3.48779	3.39378
H3K4me3	Empty Vector	MRK-740	2.5	C07	19.7993
H3K4me3	Empty Vector	MRK-740	2.5	C08	19.9742	19.8868	0.123629	-6.95152	0.154981	123.77	14.0363	12.6066
H3K4me3	Empty Vector	MRK-740	5	C09	20.2178
H3K4me3	Empty Vector	MRK-740	5	C10	20.4539	20.3359	0.166958	-6.74733	0.244426	107.435	19.8349	16.7436
H3K4me3	Empty Vector	MRK-740	10	C11	20.6404
H3K4me3	Empty Vector	MRK-740	10	C12	20.7008	20.6706	0.0427578	-6.63093	0.248875	99.1079	18.66	15.7034
H3K4me3	Empty Vector	MRK-740-NC	5	D01	21.2103
H3K4me3	Empty Vector	MRK-740-NC	5	D02	21.3506	21.2804	0.0991651	-6.00943	0.219909	64.4199	10.6074	9.10772
H3K4me3	Empty Vector	MRK-740-NC	10	D03	21.5264
H3K4me3	Empty Vector	MRK-740-NC	10	D04	21.485	21.5057	0.0292383	-6.18802	0.155219	72.9088	8.28179	7.43701
H3K4me3	PRDM9WT	MRK-740	0	D05	22.8087
H3K4me3	PRDM9WT	MRK-740	0	D06	22.3553	22.582	0.32063	-4.45548	0.394274	21.9397	6.89526	5.24641
H3K4me3	PRDM9WT	MRK-740	2.5	D07	20.7284
H3K4me3	PRDM9WT	MRK-740	2.5	D08	20.9173	20.8229	0.133546	-6.10164	0.135319	68.6717	6.75289	6.14829
H3K4me3	PRDM9WT	MRK-740	5	D09	20.8427
H3K4me3	PRDM9WT	MRK-740	5	D10	20.8648	20.8538	0.0156366	-7.16676	0.294059	143.684	32.4848	26.4947
H3K4me3	PRDM9WT	MRK-740	10	D11	21.3604
H3K4me3	PRDM9WT	MRK-740	10	D12	21.0972	21.2288	0.186087	-5.19146	0.186319	36.5414	5.03747	4.42716
H3K4me3	PRDM9WT	MRK-740-NC	5	E01	21.4925
H3K4me3	PRDM9WT	MRK-740-NC	5	E02	21.6408	21.5667	0.104859	-5.12288	0.167507	34.845	4.28998	3.81971
H3K4me3	PRDM9WT	MRK-740-NC	10	E03	21.2248
H3K4me3	PRDM9WT	MRK-740-NC	10	E04	20.9811	21.103	0.172347	-5.64829	0.209958	50.1539	7.85685	6.79274
Source Data: EXPT20181211_Repeats

## Sheet: Supl Figure 3-DSF
	In the presence of 2 mM of SAM							In the absence of SAM
MRK-740 (uM)	∆Tm (⁰C)						MRK-740 (uM)	∆Tm (⁰C)
	replicate #1	replicate #2	replicate #3	Average (n=3)	SD			replicate #1	replicate #2	replicate #3	Average (n=3)	SD
0.244141	0.03434	-0.02437	0.01495	0.008307	0.029913		0.244141	0.10714	-0.17962	0.01126	-0.02041	0.145979
0.488281	0.17316	0.04052	0.23523	0.149637	0.099464		0.488281	0.0928	-0.07107	0.01011	0.010613	0.081936
0.976563	0.22333	0.03455	0.41873	0.225537	0.1921		0.976563	0.15282	-0.21575	0.19818	0.045083	0.227024
1.95312	0.46232	0.32421	0.47065	0.41906	0.082248		1.95312	-0.00371	-0.41669	0.17315	-0.08242	0.302694
3.90625	0.70561	0.79722	0.8264	0.77641	0.063027		3.90625	0.02232	-0.15437	0.08926	-0.01426	0.125868
7.8125	1.34409	1.22143	1.44414	1.33655	0.111546		7.8125	0.22595	-0.09012	0.17517	0.103667	0.169734
15.625	2.01734	1.81894	2.03182	1.95603	0.118947		15.625	-0.01797	-0.39136	0.09041	-0.10631	0.252741
31.25	2.73092	2.52694	2.69767	2.65184	0.10944		31.25	0.31264	0.00612	0.09739	0.138717	0.157383
62.5	3.45893	3.60771	3.71264	3.59309	0.127485		62.5	0.21221	-0.02556	0.15136	0.11267	0.123517
125	4.41786	4.4008	4.62441	4.48102	0.124469		125	0.25402	0.2924	0.45717	0.33453	0.107929
250	5.05081	5.06667	5.19558	5.10435	0.079402		250	0.74892	0.74354	0.73278	0.741747	0.008218
500	5.8495	5.99896	5.95594	5.9348	0.07694		500	1.28809	1.35142	1.42227	1.35393	0.067125

## Sheet: Supl Figure 4-MT_Selectivity
	MRK-740					MRK-740 -NC
protein	Activity %_1µM		Activity %_10µM			Activity %_1µM		Activity %_10µM
	Exp1	Exp2	Exp1	Exp2		Exp1	Exp2	Exp1	Exp2
PRDM9	10.4515	11.2216	3.10654	2.50485		97.2147	89.5777	96.496	92.6325
G9a	93.2875	88.5709	93.5511	93.8147		100.754	99.8605	94.6751	92.9572
EHMT1	93.2311	99.6315	94.2349	84.4814		99.5903	95.3839	95.2194	97.8
SUV39H1	83.7157	85.2589	84.3858	79.5736		99.909	103.687	101.092	100.819
SUV39H2	92.4037	89.3647	91.5979	89.6354		93.4651	93.2023	86.3609	96.1524
SETDB1	81.3302	84.2755	85.8432	95.867		104.463	103.705	100.517	86.309
SETD7	93.2991	91.6347	89.5434	86.7724		95.7575	95.1748	94.2553	88.3558
SETD8	98.9549	99.1291	101.067	100.784		106.602	94.6783	94.4592	92.1877
PRMT1	94.1828	96.2402	91.08	88.5335		108.104	109.42	104.689	98.478
PRMT3	90.4097	88.3897	92.3856	87.4394		104.792	105.758	104.3	96.6583
PRMT4	101.094	98.1774	96.3548	98.5419		107.683	88.581	87.1537	89.2947
PRMT5	90.118	89.7177	93.9949	94.0582		107.631	98.9492	95.0713	101.851
PRMT6	97.8023	93.6056	98.1101	93.403		98.1786	96.7107	96.4357	94.5357
PRMT7	92.2435	89.6907	89.1753	87.0461		98.8095	91.689	91.3941	96.5147
PRMT8	103.822	95.4627	104.601	104.045		96.7542	103.832	97.5907	97.6386
PRMT9	100.258	99.7752	89.4057	114.212		101.817	106.467	97.8167	97.7
MLL1	96.1287	89.5938	93.5952	90.1549		95.4815	95.0743	97.8979	96.787
MLL3	89.262	95.4485	94.1228	86.0362		107.975	105.184	107.442	94.8342
PRC2	102.375	103.792	102.283	102.59		99.12	112.372	99.7282	94.5127
SETD2	97.0726	96.4794	89.742	86.1635		97.0588	106.588	98.5588	98.2059
SUV420H1	100.882	102.408	86.3171	103.461		103.277	105.192	99.1931	95.3144
SUV420H2	97.2154	94.5685	99.9	102.971		105.542	97.9506	98.0764	103.248
SMYD2	85.964	88.8834	90.8626	92.0397		101.978	100.178	101.156	99.4444
SMYD3	95.4784	91.4826	96	101.1		99.5312	102.5	96.3125	89.3125
BCDIN3D	100.785	100.307	104.219	95.375		102.692	101.154	100.115	93.6538
DNMT1	97.5683	95.4616	98.8557	101.192		104.615	101.538	101.538	97.6923
DNMT3A/3L	108.364	106.893	99.6221	100.151		100.095	90.8734	96.1392	86.6266
DNMT3B/3L	100	82.2	82	90.4		101.241	101.41	99.4458	96.5181
DOT1L	98.4051	100.128	97.4335	96.5944		103.715	102.426	100.288	99.0994
ASH1L	113.029	102.275	92.6235	93.1529		100.43	98.805	99.155	97.995
NSD1	96.3782	97.2169	105.619	98.2005		103.195	100.065	100.369	98.6795
NSD2	90.8747	96.8322	98.0833	95.1667		97.7371	100.069	98.48	88.4743
NSD3	89.2029	95.1449	94.5652	99.2754		97.2812	95	95.0625	93.4688

[truncated: 8 more sheets: Supl Figure 5_GPCR_selectivity, Supl Figure 9, Supl Figure 10, Supl Figure 11, Supl Figure 12 Replicate 1, Supl Figure 12 Replicate 2, Supl Figure 13_MM Cell lines, Supl Figure S13_BC cell lines]
